# Supplementary material for: Exploring Co-occurring POLE Exonuclease and Non-exonuclease Domain Mutations and Their Impact on Tumor Mutagenicity
Source: Cancer Res Commun. 2024 Jan 26;4(1):213–25. doi: 10.1158/2767-9764.CRC-23-0312 (PMC10812383; doi:10.1158/2767-9764.CRC-23-0312)
Supplement: Supplementary Table 1 — All patient clinical, demographic, and molecular data in this manuscript (de-identified). [file crc-23-0312-s02.xlsx]

## Sheet: CRC Group 1
Supplemental Table 1. Clinical, demographic and molecular data for CRC Group 1.
deid	Lineage	PrimaryTumorSIte	Diagnosis	SpecimenSite	Test	Sex	age_at_CollectionDate	POLE mutation	TMB_per_Mb	TMB result	MSI Comprehensive	MSI NGS	FA-MSI	IHC-MLH1	IHC-MSH2	IHC-MSH6	IHC-PMS2	MMR Deficiency	IHC-PD-L1 (22c3)	IHC-PD-L1 (28-8)	IHC-PD-L1 (SP142)	Technology	proteinChange	exon	percentMutated	effect	latest_result	Original AA	Position	Changed AA
DE-0185402	Colorectal Adenocarcinoma	Rectum, NOS	Lymph node, left inguinal, excision: Metastatic adenocarcinoma morphologically consistent with colorectal primary in one lymph node.	Inguinal lymph node	POLE	Female	54	Mut/VUS	7	0	0	Stable	0	1	1	1	1	0	0	0	0	NGS Q3	V1512I	35	49	Missense	Mutated, Variant of Unknown Significance	V	1512	I
DE-0186234	Colorectal Adenocarcinoma	Colon, NOS	Lymph node: Metastasis adenocarcinoma.	Abdominal lymph node	POLE	Male	40	Mut/VUS	5	0	0	Stable	0	1	1	1	1	0	0	0	0	NGS Q3	L120V	5	34	Missense	Mutated, Variant of Unknown Significance	L	120	V
DE-0186284	Colorectal Adenocarcinoma	Rectum, NOS	Lung, right upper lobe, wedge biopsy: Adenocarcinoma.	Upper lobe, lung	POLE	Female	56	B/PB	6	0	0	Stable	0	1	1	1	1	0	0	0	0	NGS Q3	R1508H	35	81	Missense	Mutated, Benign	R	1508	H
DE-0186296	Colorectal Adenocarcinoma	Rectosigmoid colon	Colon, sigmoid and rectum, laparoscopic rectosigmoidectomy: Adenocarcinoma, mucinous, moderately differentiated.	Colon, NOS	POLE	Male	63	Mut/VUS	6	0	0	Stable	0	1	1	1	1	0	0	0	0	NGS Q3	R759H	20	34	Missense	Mutated, Variant of Unknown Significance	R	759	H
DE-0186552	Colorectal Adenocarcinoma	Colon, NOS	Large intestine, right colon, hemicolectomy: Residual invasive adenocarcinoma, 3.6 cm, extending into pericolonic soft tissue.	Colon, NOS	POLE	Female	46	Mut/VUS	4	0	0	Stable	0	1	1	1	1	0	0	0	0	NGS Q3	N143H	6	33	Missense	Mutated, Variant of Unknown Significance	N	143	H
DE-0186743	Colorectal Adenocarcinoma	Colon, NOS	Rectus abdominis muscle, core biopsy: Adenocarcinoma, colorectal type, invading fibrous tissue and striated muscle.	Rectus abdominis muscle	POLE	Male	41	B/PB	4	0	0	Stable	0	1	1	1	1	0	0	0	0	NGS Q3	G6R	1	40	Missense	Mutated, Benign	G	6	R
DE-0186877	Colorectal Adenocarcinoma	Colon, NOS	Cecal mass, biopsy: Colonic adenocarcinoma.	Cecum	POLE	Female	62	Mut/VUS	4	0	0	Stable	0	1	1	1	1	0	0	0	0	NGS Q3	R1371X	32	52	Nonsense	Mutated, Variant of Unknown Significance	R	1371	X
DE-0187032	Colorectal Adenocarcinoma	Rectum, NOS	Right lower lobe mass (core needle biopsy): Adenocarcinoma, compatible with a metastasis from the patient's known colorectal primary._x000D_ _x000D_ Station 7 (core needle biopsy): Fragments of lymph node, negative for tumor.	Lower lobe, lung	POLE	Female	84	B/PB	6	0	0	Stable	0	1	1	1	1	0	0	0	0	NGS Q3	D287E	9	48	Missense	Mutated, Benign	D	287	E
DE-0187425	Colorectal Adenocarcinoma	Rectum, NOS	Right inguinal lymph node, core biopsies: Adenocarcinoma.	Inguinal lymph node	POLE	Male	64	B/PB	6	0	0	Stable	0	1	1	1	1	0	0	0	0	NGS Q3	S1353G	32	60	Missense	Mutated, Presumed Benign	S	1353	G
DE-0187461	Colorectal Adenocarcinoma	Appendix	Left adnexal mass, excision: Well to moderately differentiated mucinous adenocarcinoma.	Adnexa, NOS	POLE	Female	56	B/PB	9	0	0	Stable	0	1	1	1	1	0	0	0	0	NGS Q3	P697R	19	42	Missense	Mutated, Presumed Benign	P	697	R
DE-0188232	Colorectal Adenocarcinoma	Colon, NOS	Colon, ileum, appendix (Subtotal colectomy): Invasive moderately differentiated adenocarcinoma.	Colon, NOS	POLE	Female	54	B/PB	7	0	0	Stable	0	1	1	1	1	0	0	0	0	NGS Q3	K2110E	45	45	Missense	Mutated, Presumed Benign	K	2110	E
DE-0188402	Colorectal Adenocarcinoma	Cecum	Cecum/ileocecal valve: Invasive carcinoma, mucinous subtype. Poorly differentiated.	Cecum	POLE	Female	59	Mut/VUS	6	0	0	Stable	0	1	1	1	1	0	0	0	0	NGS Q3	P697A	19	41	Missense	Mutated, Variant of Unknown Significance	P	697	A
																							S780L	21	52	Missense	Mutated, Variant of Unknown Significance	S	780	L
DE-0190370	Colorectal Adenocarcinoma	Colon, NOS	Liver, wedge resection of segment 6 and 7, excision: Metastatic colonic adenocarcinoma.	Liver	POLE	Female	75	Mut/VUS	6	0	0	Stable	0	1	1	1	1	0	0	0	0	NGS Q3	T594A	16	58	Missense	Mutated, Variant of Unknown Significance	T	594	A
DE-0190508	Colorectal Adenocarcinoma	Sigmoid colon	Left adnexa: Moderately to poorly differentiated mucinous adenocarcinoma with foci of signet ring features.	Ovary	POLE	Female	57	B/PB	8	0	0	Stable	0	1	1	1	1	0	0	0	0	NGS Q3	G6R	1	58	Missense	Mutated, Benign	G	6	R
DE-0190778	Colorectal Adenocarcinoma	Colon, NOS	Mass tumor nodule abdominal wall: Metastatic mucinous adenocarcinoma, moderately differentiated.	Abdominal wall, NOS	POLE	Female	75	B/PB	9	0	0	Stable	0	1	1	1	1	0	0	0	0	NGS Q3	S1353G	32	31	Missense	Mutated, Presumed Benign	S	1353	G
DE-0191061	Colorectal Adenocarcinoma	Transverse colon	Colon, transverse, partial colectomy: Moderately differentiated adenocarcinoma.	Transverse colon	POLE	Male	46	B/PB	7	0	0	Stable	0	1	1	1	1	0	0	0	0	NGS Q3	E1240K	30	48	Missense	Mutated, Benign	E	1240	K
DE-0191671	Colorectal Adenocarcinoma	Appendix	Appendix, appendectomy: Mixed adenoceuroendocrine carcinoma (MANEC).	Appendix	POLE	Female	54	B/PB	6	0	0	Stable	0	1	1	1	1	0	0	0	0	NGS Q3	P99L	4	50	Missense	Mutated, Presumed Benign	P	99	L
DE-0192090	Colorectal Adenocarcinoma	Colon, NOS	Spinal cord tumor, biopsy: Metastatic adenocarcinoma consistent with colorectal primary.	Spinal cord	POLE	Female	28	Mut/VUS	6	0	0	Stable	0	1	1	1	1	0	0	0	0	NGS Q3	G198S	7	57	Missense	Mutated, Variant of Unknown Significance	G	198	S
DE-0192098	Colorectal Adenocarcinoma	Rectosigmoid colon	Rectosigmoid colon (resection): Invasive moderately to poorly differentiated adenocarcinoma.	Rectosigmoid colon	POLE	Female	78	B/PB	6	0	0	Stable	0	1	1	1	1	0	0	0	0	NGS Q3	V1587I	37	57	Missense	Mutated, Presumed Benign	V	1587	I
																							V1745fs	39	59	Frameshift	Mutated, Presumed Benign	V	1745	fs
DE-0192105	Colorectal Adenocarcinoma	Colon, NOS	Liver mass, right lobectomy: Metastatic adenocarcinoma, consistent with known colonic primary.	Liver	POLE	Female	63	Mut/VUS	6	0	0	Stable	0	1	1	1	1	0	0	0	0	NGS Q3	L743V	20	12	Missense	Mutated, Variant of Unknown Significance	L	743	V
DE-0192703	Colorectal Adenocarcinoma	Sigmoid colon	Sigmoid colon with adjacent small bowel: Adenocarcinoma.	Sigmoid colon	POLE	Male	51	B/PB	3	0	0	Stable	0	1	1	1	1	0	0	0	0	NGS Q3	D287E	9	30	Missense	Mutated, Benign	D	287	E
DE-0193516	Colorectal Adenocarcinoma	Colon, NOS	Para-aortic lymph nodes, CT guided needle core biopsy: Metastatic necrotizing adenocarcinoma, grade II, likely of colonic origin.	Para-aortic lymph node	POLE	Female	52	Mut/VUS	9	0	0	Stable	0	1	1	1	1	0	0	0	0	NGS Q3	L263I	8	27	Missense	Mutated, Variant of Unknown Significance	L	263	I
DE-0193676	Colorectal Adenocarcinoma	Colon, NOS	Right liver mass, ultrasound guided biopsy: Positive for metastatic adenocarcinoma consistent with colonic primary.	Liver	POLE	Male	70	B/PB	6	0	0	Stable	0	1	1	1	1	0	0	0	0	NGS Q3	D287E	9	63	Missense	Mutated, Benign	D	287	E
DE-0232542	Colorectal Adenocarcinoma	Rectosigmoid junction	Right lung, needle biopsy: Metastatic colonic adenocarcinoma.	Lung, NOS	POLE	Female	52	Mut/VUS	9	0	0	Stable	0	0	0	0	0	NA	0	0	0	NGS Q3	R2127Q	46	9	Missense	Mutated, Variant of Unknown Significance	R	2127	Q
DE-0240567	Colorectal Adenocarcinoma	Colon, NOS	Brain, left parietal, excisional biopsy: Metastatic, moderately differentiated adenocarcinoma consistent with colonic primary.	Brain, NOS	POLE	Female	50	B/PB	5	0	0	Stable	0	1	1	1	1	0	0	0	0	NGS Q3	F837S	22	43	Missense	Mutated, Presumed Benign	F	837	S
DE-0245723	Colorectal Adenocarcinoma	Sigmoid colon	Colon, sigmoid, resection: Invasive moderate to poorly differentiated adenocarcinoma.	Mesentery	POLE	Male	52	B/PB	5	0	0	Indeterminate	0	0	1	1	1	NA	0	0	0	NGS Q3	F876L	23	24	Missense	Mutated, Presumed Benign	F	876	L
DE-0253485	Colorectal Adenocarcinoma	Rectum, NOS	Lymph node, biopsy: Poorly differentiated adenocarcinoma, compatible with colorectal primary, in dense fibrous and adipose tissue; no definitive lymph node tissue is present.	Lymph node, NOS	POLE	Male	58	Mut/VUS	7	0	0	Stable	0	1	1	1	1	0	0	0	0	NGS Q3	P2088S	45	70	Missense	Mutated, Variant of Unknown Significance	P	2088	S
DE-0262950	Colorectal Adenocarcinoma	Anorectum	Right lower lung lobe nodule, core biopsy: Squamous cell carcinoma.	Lower lobe, lung	POLE	Male	56	B/PB	6	0	0	Stable	0	1	1	1	1	0	0	0	1	NGS Q3	R1082H	26	53	Missense	Mutated, Presumed Benign	R	1082	H
																							R52W	2	47	Missense	Mutated, Variant of Unknown Significance	R	52	W
DE-0304071	Colorectal Adenocarcinoma	Rectum, NOS	Descending colon, sigmoid colon, and rectum: Residual moderately differentiated adenocarcinoma invading subserosa.	Rectum, NOS	POLE	Female	36	Mut/VUS	6	0	0	Indeterminate	0	1	1	1	1	0	0	0	0	NGS Q3	M299V	9	60	Missense	Mutated, Variant of Unknown Significance	M	299	V
DE-0304771	Colorectal Adenocarcinoma	Sigmoid colon	Liver, CT/ultrasound guided core biopsy: Metastatic adenocarcinoma, morphologically compatible with colonic primary.	Liver	POLE	Male	67	Mut/VUS	9	0	0	Stable	0	1	1	1	1	0	0	0	0	NGS Q3	A653S	18	59	Missense	Mutated, Variant of Unknown Significance	A	653	S
DE-0305576	Colorectal Adenocarcinoma	Colon, NOS	Lung, left lower lobe, O.R. endobronchial ultrasound guided FNA (cell block): Positive for non-small carcinoma, morphologically consistent with adenocarcinoma.	Lower lobe, lung	POLE	Male	74	Mut/VUS	9	0	0	Stable	0	1	1	1	1	0	0	0	0	NGS Q3	A1225dup	30	33	CODON_INSERTION	Mutated, Variant of Unknown Significance	A	1225du	p
DE-0306159	Colorectal Adenocarcinoma	Appendix	Colon, biopsy: Poorly differentiated mucinous adenocarcinoma with signet ring features, favor metastatic.	Colon, NOS	POLE	Male	55	B/PB	4	0	0	Stable	0	1	1	1	1	0	0	0	0	NGS Q3	V1016M	25	48	Missense	Mutated, Presumed Benign	V	1016	M
DE-0306357	Colorectal Adenocarcinoma	Cecum	Right colon, laparoscopic right colectomy: Adenocarcinoma, moderately differentiated.	Right colon	POLE	Male	59	Mut/VUS	9	0	0	Stable	0	1	1	1	1	0	0	0	0	NGS Q3	E1888K	41	51	Missense	Mutated, Variant of Unknown Significance	E	1888	K
DE-0306862	Colorectal Adenocarcinoma	Rectum, NOS	Large intestine, rectal mass at 4 cm, biopsy: Invasive moderately differentiated adenocarcinoma.	Rectum, NOS	POLE	Male	56	Mut/VUS	9	0	0	Stable	0	1	1	1	1	0	0	0	0	NGS Q3	T528M	15	47	Missense	Mutated, Variant of Unknown Significance	T	528	M
DE-0307148	Colorectal Adenocarcinoma	Cecum	Right colon, terminal ileum and appendix, resection: Invasive colonic adenocarcinoma (5.0 cm), poorly differentiated, intestinal type, arising in cecum adjacent to ileocecal valve and extending into appendix.	Colon, NOS	POLE	Male	61	Mut/VUS	4	0	0	Indeterminate	0	1	1	1	1	0	0	0	0	NGS Q3	G380C	12	40	Missense	Mutated, Variant of Unknown Significance	G	380	C
DE-0307859	Colorectal Adenocarcinoma	Sigmoid colon	Partial resection: Adenocarcinoma, moderately differentiated.	Sigmoid colon	POLE	Male	74	Mut/VUS	8	0	0	Stable	0	1	1	1	1	0	0	0	0	NGS Q3	M2252V	49	37	Missense	Mutated, Variant of Unknown Significance	M	2252	V

## Sheet: CRC Group 2
Supplemental Table 1. Clinical, demographic and molecular data for CRC Group 2.
deid	Lineage	PrimaryTumorSIte	Diagnosis	SpecimenSite	Test	Sex	age_at_CollectionDate	POLE mutation	TMB_per_Mb	TMB result	MSI Comprehensive	MSI NGS	FA-MSI	IHC-MLH1	IHC-MSH2	IHC-MSH6	IHC-PMS2	MMR Deficiency	IHC-PD-L1 (22c3)	IHC-PD-L1 (28-8)	IHC-PD-L1 (SP142)	Technology	proteinChange	exon	percentMutated	effect	latest_result	Original AA	Position	Changed AA
DE-0223018	Colorectal Adenocarcinoma	Descending colon	Colon, left/descending, resection: High grade carcinoma, consistent with colorectal origin.	Descending colon	POLE	Male	24	Mut/Patho	126	1	0	Stable	0	1	1	1	1	0	0	0	0	NGS Q3	P286R	9	46	Missense	Mutated, Pathogenic	P	286	R
DE-0230624	Colorectal Adenocarcinoma	Cecum	Right colon and small bowel: Terminal ileum appendix and right colon and an additional segment of small bowel. Adenocarcinoma involving cecum.	Colon, NOS	POLE	Male	62	Mut/Patho	216	1	0	Stable	0	1	1	1	1	0	0	0	0	NGS Q3	P286R	9	44	Missense	Mutated, Pathogenic	P	286	R
DE-0234424	Colorectal Adenocarcinoma	Ascending colon	Right hemicolectomy. "Right colon": Right colon (terminal ileum, cecum, appendix, ascending colon, transverse).	Colon, NOS	POLE	Male	43	Mut/Patho	66	1	0	Stable	0	1	1	1	1	0	0	0	0	NGS Q3	P286R	9	22	Missense	Mutated, Pathogenic	P	286	R
DE-0265637	Colorectal Adenocarcinoma	Ascending colon	Right colectomy with separate segment of ileum: Invasive moderately differentiated adenocarcinoma of right colon.	Colon, NOS	POLE	Male	57	Mut/Patho	112	1	0	Stable	0	1	1	1	1	0	0	0	0	NGS Q3	P286R	9	31	Missense	Mutated, Pathogenic	P	286	R
DE-0289880	Colorectal Adenocarcinoma	Sigmoid colon	Sigmoid colon with prior anastomosis and mass: Recurrent invasive moderately differentiated adenocarcinoma of the colon extending through the muscularis propria and into pericolic fat.	Sigmoid colon	POLE	Male	67	Mut/Patho	109	1	0	Stable	0	1	1	1	1	0	0	0	0	NGS Q3	P286R	9	22	Missense	Mutated, Pathogenic	P	286	R
DE-0300719	Colorectal Adenocarcinoma	Ascending colon	Colon, right hemicolectomy: Invasive poorly differentiated carcinoma, consistent with medullary carcinoma.	Ascending colon	POLE	Male	29	Mut/Patho	113	1	0	Stable	0	1	1	1	1	0	0	0	1	NGS Q3	P286R	9	23	Missense	Mutated, Pathogenic	P	286	R
DE-0254958	Colorectal Adenocarcinoma	Cecum	Right colon, partial colectomy: Signet-ring cell carcinoma with mucinous features.	Cecum	POLE	Female	69	Mut/Patho	119	1	0	Stable	0	1	1	1	1	0	0	0	0	NGS Q3	A456P	14	15	Missense	Mutated, Pathogenic	A	456	P
DE-0263834	Colorectal Adenocarcinoma	Hepatic flexure of colon	Colonic mucosa, hepatic flexure (biopsy): Poorly differentiated adenocarcinoma.	Hepatic flexure of colon	POLE	Male	58	Mut/Patho	115	1	0	Stable	0	1	1	1	1	0	0	0	0	NGS Q3	A456P	14	28	Missense	Mutated, Pathogenic	A	456	P
DE-0198903	Colorectal Adenocarcinoma	Rectum, NOS	Rectal mass biopsy: Adenocarcinoma.	Rectum, NOS	POLE	Male	44	Mut/Patho	133	1	0	Stable	0	1	1	0	0	NA	0	0	0	NGS Q3	S459F	14	19	NA	Mutated, Pathogenic	S	459	F
DE-0202907	Colorectal Adenocarcinoma	Descending colon	Descending colon, left hemicolectomy: Mucinous adenocarcinoma, moderately differentiated.	Descending colon	POLE	Male	53	Mut/PP	61	1	0	Stable	0	0	0	0	0	NA	0	0	0	NGS Q3	P436R	13	29	NA	Mutated, Presumed Pathogenic	P	436	R
DE-0276716	Colorectal Adenocarcinoma	Transverse colon	Lymph node, Mesenteric, excision: Metastatic high grade poorly differentiated colonic adenocarcinoma.	Mesenteric lymph node, NOS	POLE	Male	40	Mut/Patho	130	1	0	Stable	0	1	1	1	1	0	0	0	1	NGS Q3	F367V	11	20	Missense	Mutated, Presumed Pathogenic	F	367	V
																							V411L	13	18	Missense	Mutated, Pathogenic	V	411	L

## Sheet: CRC Group 3
Supplemental Table 1. Clinical, demographic and molecular data for CRC Group 3.
deid	Lineage	PrimaryTumorSIte	Diagnosis	SpecimenSite	Test	Sex	age_at_CollectionDate	POLE mutation	TMB_per_Mb	TMB result	MSI Comprehensive	MSI NGS	FA-MSI	IHC-MLH1	IHC-MSH2	IHC-MSH6	IHC-PMS2	MMR Deficiency	IHC-PD-L1 (22c3)	IHC-PD-L1 (28-8)	IHC-PD-L1 (SP142)	Technology	proteinChange	exon	percentMutated	effect	latest_result	Original AA	Position	Changed AA	Nucleotide Change	Context	Signature
DE-0187662	Colorectal Adenocarcinoma	Splenic flexure of colon	Colon, left, segmental resection: Poorly differentiated adenocarcinoma.	Splenic flexure of colon	POLE	Male	42	Mut/Patho	229	1	0	Stable	0	1	1	1	1	0	0	0	0	NGS Q3	L1915I	42	26	Missense	Mutated, Variant of Unknown Significance	L	1915	I
																							P286R	9	26	Missense	Mutated, Pathogenic	P	286	R
																							S964Y	25	26	Missense	Mutated, Variant of Unknown Significance	S	964	Y	c.2891C>T	GAA GAC GGT TCT CTG GCT GAG	SBS 10a & 10b
																							R1382C	32	25	Missense	Mutated, Presumed Benign	R	1382	C	c.4144C>T	GCT TCG TAT CGC AAG GTA AAT	SBS 10b
DE-0196909	Colorectal Adenocarcinoma	Hepatic flexure of colon	Hepatic flexure mass, biopsy: Invasive, moderately to poorly differentiated adenocarcinoma.	Hepatic flexure of colon	POLE	Female	53	Mut/Patho	301	1	0	Stable	0	0	0	0	0	NA	0	0	0	NGS Q3	R1382C	32	30	Missense	Mutated, Presumed Benign	R	1382	C	c.4144C>T	GCT TCG TAT CGC AAG GTA AAT	SBS 10b
																							P286R	9	31	Missense	Mutated, Pathogenic	P	286	R
DE-0199638	Colorectal Adenocarcinoma	Sigmoid colon	Sigmoid colon: Poorly differentiated mucinous adenocarcinoma.	Sigmoid colon	POLE	Male	57	Mut/Patho	414	1	0	Stable	0	0	0	0	0	NA	0	0	0	NGS Q3	D2166Y	46	14	Missense	Mutated, Variant of Unknown Significance	D	2166	Y	c.6496G>T	TTC TGC CGC GAC CTG GAC CTG
																							A2180S	47	39	Missense	Mutated, Variant of Unknown Significance	A	2180	S	c.6538G>T	GAG GAT GGG GCG GTC CTG CCT
																							P286R	9	30	Missense	Mutated, Pathogenic	P	286	R
DE-0201253	Colorectal Adenocarcinoma	Hepatic flexure of colon	Duodenum/pancreatic head/distal stomach, terminal ileum, cecum with appendix/large bowel, en bloc resection: Adenocarcinoma forming a 10 cm mass in greatest dimension.	Transverse colon	POLE	Male	28	Mut/Patho	156	1	0	Stable	0	0	0	0	0	NA	0	0	0	NGS Q3	L1914I	42	10	Missense	Mutated, Variant of Unknown Significance	L	1914	I
																							P286R	9	35	Missense	Mutated, Pathogenic	P	286	R
DE-0212381	Colorectal Adenocarcinoma	Colon, NOS	Colon-right colon: Right colon invasive mucinous adenocarcinoma.	Colon, NOS	POLE	Male	35	Mut/Patho	293	1	0	Stable	0	1	1	1	1	0	0	0	0	NGS Q3	R1320X	31	16	Nonsense	Mutated, Presumed Benign	R	1320	X	c.3958C>T	AGC TTC TTG CGA AGA ACT GCC	SBS 10a & 10b
																							L1986S	43	9	Missense	Mutated, Variant of Unknown Significance	L	1986	S	c.5957T>C	TTG CAG TTT TTG CCA CAG GCA
																							R2131C	46	10	Missense	Mutated, Variant of Unknown Significance	R	2131	C	c.6391C>T	GAC CTG CTT CGC CTG GTG GAT	SBS 10b
																							P286R	9	34	Missense	Mutated, Pathogenic	P	286	R
																							F815L	21	18	Missense	Mutated, Variant of Unknown Significance	F	815	L	c.2445C>A	CTG AAC TCC TTC TAT GGC TAT	SBS 10a, 10b, &14
DE-0230958	Colorectal Adenocarcinoma	Ascending colon	Colon, right hemicolectomy: Invasive adenocarcinoma.	Ascending colon	POLE	Male	40	Mut/Patho	125	1	0	Stable	0	1	1	1	1	0	0	0	0	NGS Q3	R1651K	37	38	Missense	Mutated, Presumed Benign	R	1651	K
																							P286R	9	30	Missense	Mutated, Pathogenic	P	286	R
DE-0242285	Colorectal Adenocarcinoma	Rectum, NOS	Rectosigmoid colon, low anterior resection: Invasive poorly differentiated carcinoma.	Rectum, NOS	POLE	Female	43	Mut/Patho	129	0	0	Indeterminate	0	1	1	1	1	0	0	0	0	NGS Q3	E1855D	41	38	Missense	Mutated, Variant of Unknown Significance	E	1855	D
																							P286R	9	38	Missense	Mutated, Pathogenic	P	286	R
DE-0249111	Colorectal Adenocarcinoma	Sigmoid colon	Rectum 10 CM (biopsy): Invasive moderately to poorly differentiated adenocarcinoma with associated adenomatous changes.	Rectum, NOS	POLE	Male	46	Mut/Patho	270	1	0	Stable	0	1	1	1	1	0	0	0	0	NGS Q3	R1826W	40	10	Missense	Mutated, Presumed Benign	R	1826	W	c.5476C>T	CGC TGG CTT CGG TCG CCA TCC	SBS 10b
																							P286R	9	9	Missense	Mutated, Pathogenic	P	286	R
																							M299V	9	10	Missense	Mutated, Variant of Unknown Significance	M	299	V	c.895A>G	ATT TCC TAC ATG ATC GAT GGC
DE-0254474	Colorectal Adenocarcinoma	Sigmoid colon	Sigmoid colon: Adenocarcinoma.	Sigmoid colon	POLE	Male	43	Mut/Patho	380	1	0	Stable	0	1	1	1	1	0	0	0	0	NGS Q3	F1366L	32	41	Missense	Mutated, Variant of Unknown Significance	F	1366	L
																							P1987S	43	9	Missense	Mutated, Variant of Unknown Significance	P	1987	S
																							P286R	9	40	Missense	Mutated, Pathogenic	P	286	R
DE-0260040	Colorectal Adenocarcinoma	Sigmoid colon	Sigmoid colon: Portion of colon with infiltrating poorly differentiated adenocarcinoma.	Sigmoid colon	POLE	Male	52	Mut/Patho	200	1	0	Stable	0	0	0	0	0	NA	0	0	1	NGS Q3	L1235I	30	26	Missense	Mutated, Variant of Unknown Significance	L	1235	I	c.3703C>A	AAG CGA GTT CTT TGG GAG AGC	SBS 10a, 10b, &14
																							E1466X	34	24	Nonsense	Mutated, Presumed Benign	E	1466	X
																							P286R	9	25	Missense	Mutated, Pathogenic	P	286	R
																							A782V	21	17	Missense	Mutated, Presumed Benign	A	782	V	c.2345_2346delinsTT	CTC TCG GCG GCC GTG GAG GTG
DE-0263058	Colorectal Adenocarcinoma	Ascending colon	Right colon (hemicolectomy): Infiltrating adenocarcinoma, high grade.	Colon, NOS	POLE	Male	59	Mut/Patho	225	1	0	Stable	0	1	1	1	1	0	0	0	0	NGS Q3	S1906Y	42	32	Missense	Mutated, Presumed Benign	S	1906	Y	c.5717C>A	CTG ACA ATT TCT TTC TCT CGA	SBS 10a, 10b, &14
																							S1930X	42	12	Nonsense	Mutated, Presumed Benign	S	1930	X	c.5789C>A	GGA AAA GTT TCA TCT CGT ATT	SBS 10a & 28
																							P286R	9	32	Missense	Mutated, Pathogenic	P	286	R
DE-0292601	Colorectal Adenocarcinoma	Ascending colon	Colon, distal ascending, mass, biopsy: Invasive adenocarcinoma, moderately differentiated.	Ascending colon	POLE	Male	58	Mut/Patho	226	1	0	Stable	0	1	1	1	1	0	0	0	0	NGS Q3	S1906Y	42	16	Missense	Mutated, Presumed Benign	S	1906	Y	c.5717C>A	CTG ACA ATT TCT TTC TCT CGA	SBS 10a, 10b, &14
																							P286R	9	17	Missense	Mutated, Pathogenic	P	286	R
DE-0293362	Colorectal Adenocarcinoma	Transverse colon	Colon, right colectomy: Mucinous adenocarcinoma, poorly differentiated, with signet ring features.	Transverse colon	POLE	Male	68	Mut/Patho	114	1	0	Stable	0	1	1	1	1	0	0	0	0	NGS Q3	P286R	9	20	Missense	Mutated, Pathogenic	P	286	R
																							F50V	2	18	Missense	Mutated, Variant of Unknown Significance	F	50	V
																							R680C	19	19	Missense	Mutated, Presumed Benign	R	680	C	c.2038C>T	CCA GCC AGT CGC AGC GAA TAC	SBS 10b
DE-0293405	Colorectal Adenocarcinoma	Sigmoid colon	Metastatic colonic adenocarcinoma, moderately differentiated.	Abdominal wall, NOS	POLE	Female	48	Mut/Patho	243	1	0	Stable	0	1	1	1	1	0	0	0	0	NGS Q3	R1826W	40	38	Missense	Mutated, Presumed Benign	R	1826	W	c.5476C>T	CGC TGG CTT CGG TCG CCA TCC	SBS 10b
																							P286R	9	39	Missense	Mutated, Pathogenic	P	286	R
DE-0200643	Colorectal Adenocarcinoma	Colon, NOS	Ascending colon/cecal mass, biopsies: Positive for poorly differentiated carcinoma involving ulcerated colonic mucosa.	Right colon	POLE	Male	40	Mut/Patho	389	1	0	Equivocal	0	0	0	0	0	NA	0	0	0	NGS Q3	R1125X	27	32	Nonsense	Mutated, Variant of Unknown Significance	R	1125	X	c.3373C>T	TTT GAT ATT CGA GCA ATT CTG	SBS 10b
																							S1827L	40	30	Missense	Mutated, Presumed Benign	S	1827	L	c.5480C>T	TGG CTT CGG TCG CCA TCC TCT	SBS 10b
																							V411L	13	28	Missense	Mutated, Pathogenic	V	411	L
DE-0238257	Colorectal Adenocarcinoma	Transverse colon	Right colon (hemicolectomy): Infiltrating moderately differentiated adenocarcinoma.	Ascending colon	POLE	Female	40	Mut/Patho	294	1	0	Equivocal	0	1	1	1	1	0	0	0	0	NGS Q3	S1380L	32	35	Missense	Mutated, Presumed Benign	S	1380	L	c.4139C>T	GAG GGT GCT TCG TAT CGC AAG	SBS 10b
																							V411L	13	49	Missense	Mutated, Pathogenic	V	411	L
																							S780L	21	52	Missense	Mutated, Variant of Unknown Significance	S	780	L	c.2339C>T	AAG AAG CTC TCG GCG GCC GTG	SBS 10b
DE-0243737	Colorectal Adenocarcinoma	Splenic flexure of colon	Sigmoid colon, "splenic flexure mass", segmental colectomy: High grade (poorly differentiated) invasive colonic adenocarcinoma.	Intra-abdominal lymph nodes	POLE	Male	58	Mut/Patho	364	0	0	Indeterminate	0	1	1	1	1	0	0	0	1	NGS Q3	R1826W	40	14	Missense	Mutated, Presumed Benign	R	1826	W	c.5476C>T	CGC TGG CTT CGG TCG CCA TCC	SBS 10b
																							V411L	13	11	Missense	Mutated, Pathogenic	V	411	L
																							S803L	21	15	Missense	Mutated, Presumed Benign	S	803	L	c.2408C>T	CTG TAT GAC TCG CTG CAG CTG	SBS 10b
DE-0247546	Colorectal Adenocarcinoma	Transverse colon	Transverse colon, extended transverse colectomy: Invasive colonic adenocarcinoma, moderately differentiated.	Colon, NOS	POLE	Male	43	Mut/Patho	259	1	0	Stable	0	1	1	1	1	0	0	0	0	NGS Q3	S27F	2	43	Missense	Mutated, Variant of Unknown Significance	S	27	F	c.80C>T	GGC GCC ACT TCC TCA GTT TCG	SBS 10b
																							V411L	13	36	Missense	Mutated, Pathogenic	V	411	L
																							R975C	25	47	Missense	Mutated, Variant of Unknown Significance	R	975	C	c.2923C>T	GAG GTC AAA CGC CGC GGG GAA	SBS 14
DE-0288412	Colorectal Adenocarcinoma	Rectum, NOS	Rectal mass biopsy: Invasive partially mucinous adenocarcinoma of colon arising in villous adenoma with high grade dysplasia.	Rectum, NOS	POLE	Male	45	Mut/Patho	215	1	0	Stable	0	1	1	1	1	0	0	0	0	NGS Q3	E1554K	36	28	Missense	Mutated, Variant of Unknown Significance	E	1554	K	c.4660G>A	CAC ACC TTC GAA GTT CGG GCA
																							S1861*	41	11	Nonsense	Mutated, Variant of Unknown Significance	S	1861	*
																							F274V	9	17	Missense	Mutated, Variant of Unknown Significance	F	274	V
																							I300S	9	26	Missense	Mutated, Variant of Unknown Significance	I	300	S
																							V411L	13	28	Missense	Mutated, Pathogenic	V	411	L
DE-0193018	Colorectal Adenocarcinoma	Transverse colon	Transverse colon, spleen, pancreas, and left kidney, composite resection: Moderately to poorly differentiated adenocarcinoma.	Transverse colon	POLE	Female	37	Mut/Patho	296	1	0	Stable	0	0	0	0	0	NA	0	0	0	NGS Q3	D1783N	39	8	Missense	Mutated, Presumed Benign	D	1783	N	c.5347G>A	GCC AGC TAC GAT GAG ACA GCC
																							S1906Y	42	34	Missense	Mutated, Presumed Benign	S	1906	Y	c.5717C>A	CTG ACA ATT TCT TTC TCT CGA	SBS 10a, 10b, &14
																							A456P	14	37	Missense	Mutated, Pathogenic	A	456	P
DE-0221044	Colorectal Adenocarcinoma	Overlapping lesion of colon	Colon, portion of pancreas and lymph nodes (20), "extended left colectomy", resection: Colon: Invasive poorly differentiated adenocarcinoma with focal extension into pancreas.	Colon, NOS	POLE	Male	62	Mut/PP	293	1	0	Stable	0	1	1	1	1	0	0	0	0	NGS Q3	R1382C	32	38	Missense	Mutated, Presumed Benign	R	1382	C	c.4144C>T	GCT TCG TAT CGC AAG GTA AAT	SBS 10b
																							R1626H	37	8	Missense	Mutated, Variant of Unknown Significance	R	1626	H	c.4877G>A	GAC TGG CAG CGC CAT GGA GCC
																							A2101V	45	35	Missense	Mutated, Variant of Unknown Significance	A	2101	V	c.6302C>T	AAT AAC CCT GCC CTG GAG TTC	SBS 10a & 10b
																							P436S	13	32	Missense	Mutated, Presumed Pathogenic	P	436	S
DE-0207932	Colorectal Adenocarcinoma	Colon, NOS	Hernia sac: Metastatic adenocarcinoma, consistent with patient's previous mucinous colonic adenocarcinoma.	Inguinal region, NOS	POLE	Male	54	Mut/Patho	362	1	1	High	1	1	1	1	1	0	0	0	0	NGS Q3	A1209D	30	8	NA	Mutated, Presumed Benign	A	1209	D
																							R222C	7	16	NA	Mutated, Variant of Unknown Significance	R	222	C	c.664C>T	GTG GAC ATG CGC GAG TAC GAT	SBS 10a & 10b
																							M444K	13	19	NA	Mutated, Pathogenic	M	444	K
																							G6R	1	51	NA	Mutated, Benign	G	6	R	c.16G>C	CTG AGG AGC GGC GGG CGG CGG
DE-0234085	Colorectal Adenocarcinoma	Descending colon	Descending colon, robotic laparoscopic partial coloectomy: Invasive colonic adenocarcinoma, grade 2 moderately differentiated.	Descending colon	POLE	Male	73	Mut/PP	315	1	1	High	0	0	0	0	0	NA	0	0	0	NGS Q3	R2017C	44	9	Missense	Mutated, Presumed Benign	R	2017	C	c.6049C>T	GGG CTG AGG CGC AGT GCT CCA	SBS 10a & 10b
																							A465V	14	35	Missense	Mutated, Presumed Pathogenic	A	465	V
DE-0237500	Colorectal Adenocarcinoma	Cecum	Terminal ileum, cecum, resection: Invasive moderately differentiated adenocarcinoma.	Cecum	POLE	Female	30	Mut/PP	114	1	1	High	0	1	0	0	1	1	0	0	0	NGS Q3	R1634C	37	38	Missense	Mutated, Variant of Unknown Significance	R	1634	C	c.4900C>T	CGC ATG ATC CGT CAC TAC CTC	SBS 14
																							A1883V	41	32	Missense	Mutated, Variant of Unknown Significance	A	1883	V	c.5648C>T	GTG GAA GAT GCC ATC GCT TAC	SBS 10a & 10b
																							A465V	14	35	Missense	Mutated, Presumed Pathogenic	A	465	V

## Sheet: CRC Group 4
Supplemental Table 1. Clinical, demographic and molecular data for CRC Group 4.
deid	Lineage	PrimaryTumorSIte	Diagnosis	SpecimenSite	Test	Sex	age_at_CollectionDate	POLE mutation	TMB_per_Mb	TMB result	MSI Comprehensive	MSI NGS	FA-MSI	IHC-MLH1	IHC-MSH2	IHC-MSH6	IHC-PMS2	MMR Deficiency	IHC-PD-L1 (22c3)	IHC-PD-L1 (28-8)	IHC-PD-L1 (SP142)	Technology	proteinChange	exon	percentMutated	effect	latest_result	Original AA	Position	Changed AA
DE-0185829	Colorectal Adenocarcinoma	Colon, NOS	Right colon, colectomy: Moderately to poorly differentiated adenocarcinoma.	Colon, NOS	POLE	Female	76	Mut/VUS	43	1	1	High	1	0	1	1	0	1	0	0	0	NGS Q3	Q1625P	37	39	Missense	Mutated, Variant of Unknown Significance	Q	1625	P
DE-0186402	Colorectal Adenocarcinoma	Ascending colon	Right colon laparoscopic colectomy: Poorly differentiated invasive colonic adenocarcinoma.	Ascending colon	POLE	Male	70	Mut/VUS	35	1	1	High	1	0	1	1	0	1	0	0	1	NGS Q3	W347R	11	20	Missense	Mutated, Variant of Unknown Significance	W	347	R
DE-0188420	Colorectal Adenocarcinoma	Rectum, NOS	Colon, proctocolectomy: Invasive adenocarcinoma, moderately differentiated.	Colon, NOS	POLE	Male	56	Mut/VUS	48	1	1	High	1	1	1	0	1	1	0	0	0	NGS Q3	A1510V	35	23	Missense	Mutated, Variant of Unknown Significance	A	1510	V
																							Y1652C	38	61	Missense	Mutated, Variant of Unknown Significance	Y	1652	C
DE-0190090	Colorectal Adenocarcinoma	Colon, NOS	Liver, mass [core biopsy]: Metastatic mucinous adenocarcinoma consistent with colonic primary.	Liver	POLE	Male	25	B/PB	33	1	1	High	1	1	1	0	1	1	0	0	0	NGS Q3	A2192V	47	24	Missense	Mutated, Presumed Benign	A	2192	V
DE-0190194	Colorectal Adenocarcinoma	Sigmoid colon	Sigmoid colon and rectum, lower anterior resection: Colonic adenocarcinoma, moderately differentiated.	Sigmoid colon	POLE	Male	41	Mut/VUS	61	1	1	High	1	1	0	0	1	1	0	0	0	NGS Q3	V1446fs	34	40	Frameshift	Mutated, Variant of Unknown Significance	V	1446	fs
																							R1508C	35	22	Missense	Mutated, Variant of Unknown Significance	R	1508	C
DE-0191588	Colorectal Adenocarcinoma	Colon, NOS	Lymph node, right groin, excision: Metastatic adenocarcinoma consistent with colon primary.	Lymph node of groin	POLE	Male	26	Mut/VUS	49	1	1	High	1	1	0	0	1	1	0	0	0	NGS Q3	V437M	13	35	Missense	Mutated, Variant of Unknown Significance	V	437	M
DE-0191997	Colorectal Adenocarcinoma	Right colon	Right colon, extended hemicolectomy: Invasive colorectal adenocarcinoma, high grade, poorly differentiated.	Right colon	POLE	Female	68	Mut/VUS	19	1	1	High	1	0	1	1	0	1	0	0	1	NGS Q3	P1330L	31	16	Missense	Mutated, Variant of Unknown Significance	P	1330	L
DE-0196755	Colorectal Adenocarcinoma	Colon, NOS	Lymph Node; Inguinal Region, Right; Tru-Cut Biopsy: Adenocarcinoma metastasis.	Inguinal lymph node	POLE	Male	64	Mut/VUS	67	1	0	Stable	0	1	1	1	1	0	0	0	1	NGS Q3	Q1475X	34	9	NA	Mutated, Variant of Unknown Significance	Q	1475	X
																							P1547S	36	9	NA	Mutated, Variant of Unknown Significance	P	1547	S
DE-0253340	Colorectal Adenocarcinoma	Ascending colon	Right axillary lymph node; excision: Metastatic poorly differentiated adenocarcinoma with signet ring differentiation.	Axillary lymph node	POLE	Female	25	Mut/VUS	31	1	1	High	0	0	1	1	0	1	0	0	0	NGS Q3	P441L	13	46	NA	Mutated, Variant of Unknown Significance	P	441	L
DE-0269347	Colorectal Adenocarcinoma	Ascending colon	Right abdominal mass, exploratory laparotomy with wide excision of right lower quadrant abdominal wall mass: adenocarcinoma, consistent with metastasis from the patient's previously diagnosed adenocarcinoma of the colon.	Abdominal wall, NOS	POLE	Male	60	Mut/PP	461	1	0	Stable	0	1	1	1	1	0	0	0	0	NGS Q3	S1930*	42	34	NA	Mutated, Presumed Benign	S	1930	*
																							M295R	9	29	NA	Mutated, Presumed Pathogenic	M	295	R
DE-0269878	Colorectal Adenocarcinoma	Hepatic flexure of colon	Right colon and mesentery, mass, colectomy: High grade mucinous adenocarcinoma, arising in the hepatic flexure.	Hepatic flexure of colon	POLE	Male	34	Mut/VUS	46	1	1	High	0	1	0	0	1	1	0	0	0	NGS Q3	F335S	10	30	Missense	Mutated, Variant of Unknown Significance	F	335	S
DE-0288755	Colorectal Adenocarcinoma	Appendix	Retroperitoneal abscess: Invasive mucin producing adenocarcinoma, poorly differentiated, favor Appendiceal primary.	Retroperitoneum	POLE	Male	31	Mut/PP	258	1	0	Stable	0	1	1	1	1	0	0	0	0	NGS Q3	F320V	10	40	Missense	Mutated, Variant of Unknown Significance	F	320	V
																							N423_L424delinsKI	13	45	Missense	Mutated, Presumed Pathogenic	N	423_L424	delinsKI
DE-0297509	Colorectal Adenocarcinoma	Rectum, NOS	Lower rectum (indurated lesion), biopsy: _x000D_ Low grade invasive adenocarcinoma (G1, well-differentiated).	Rectum, NOS	POLE	Female	43	Mut/PP	173	1	1	High	0	1	0	0	1	1	0	0	0	NGS Q3	R1320*	31	7	Nonsense	Mutated, Presumed Benign	R	1320	*
																							N1521S	36	12	Missense	Mutated, Variant of Unknown Significance	N	1521	S
																							V1863A	41	22	Missense	Mutated, Variant of Unknown Significance	V	1863	A
																							Y305C	10	25	Missense	Mutated, Presumed Pathogenic	Y	305	C
DE-0185984	Colorectal Adenocarcinoma	Colon, NOS	Right colon and omentum with abscess, right colectomy: Adenocarcinoma, moderately differentiated with mucin secretion, and sarcomatous/rhabdoid component.	Colon, NOS	POLE	Male	65	B/PB	12	0	0	Stable	0	1	1	1	1	0	0	0	0	NGS Q3	A724V	19	31	Missense	Mutated, Presumed Benign	A	724	V
DE-0188379	Colorectal Adenocarcinoma	Colon, NOS	Mesentery and colon, resection: Poorly differentiated adenocarcinoma with micropapillary features.	Bowel, NOS	POLE	Female	68	Mut/VUS	11	0	0	Stable	0	1	1	1	1	0	0	0	0	NGS Q3	T594A	16	46	Missense	Mutated, Variant of Unknown Significance	T	594	A
DE-0189909	Colorectal Adenocarcinoma	Transverse colon	Colon, right and proximal transverse, right colectomy: Adenocarcinoma, pathologic stage pT4N1bM1.	Colon, NOS	POLE	Female	54	Mut/VUS	10	0	0	Stable	0	1	1	1	1	0	0	0	0	NGS Q3	R1508H	35	44	Missense	Mutated, Benign	R	1508	H
DE-0192955	Colorectal Adenocarcinoma	Colon, NOS	Right colon mass, biopsy: Invasive adenocarcinoma, poorly differentiated.	Right colon	POLE	Female	65	Mut/VUS	11	0	0	Stable	0	1	1	1	1	0	0	0	1	NGS Q3	L1074R	26	62	Missense	Mutated, Variant of Unknown Significance	L	1074	R
DE-0275984	Colorectal Adenocarcinoma	Colon, NOS	Liver, ultrasound-guided core biopsy: Metastatic adenocarcinoma morphologically consistent with colorectal primary.	Liver	POLE	Male	63	Mut/VUS	14	0	0	Stable	0	1	1	1	1	0	0	0	0	NGS Q3	V989L	25	34	Missense	Mutated, Variant of Unknown Significance	V	989	L
DE-0299800	Colorectal Adenocarcinoma	Colon, NOS	Colon, biopsy at 40 cm (mass), biopsy: Invasive moderate to poorly differentiated adenocarcinoma with mucinous features.	Colon, NOS	POLE	Male	75	Mut/VUS	10	0	0	Stable	0	1	1	1	1	0	0	0	0	NGS Q3	S2022N	44	44	Missense	Mutated, Variant of Unknown Significance	S	2022	N
DE-0306030	Colorectal Adenocarcinoma	Colon, NOS	Biopsy of colon mass at 17 cm: Moderately differentiated adenocarcinoma.	Colon, NOS	POLE	Male	45	Mut/VUS	12	0	0	Indeterminate	0	1	1	1	1	0	0	0	0	NGS Q3	A788T	21	32	Missense	Mutated, Variant of Unknown Significance	A	788	T
DE-0307677	Colorectal Adenocarcinoma	Colon, NOS	Lung right lower lobe, lobectomy: Metastatic adenocarcinoma consistent with colorectal primary.	Lower lobe, lung	POLE	Female	52	B/PB	10	0	0	Stable	0	1	1	1	1	0	0	0	0	NGS Q3	R1382C	32	43	Missense	Mutated, Presumed Benign	R	1382	C

## Sheet: Fig3A CRC data
Supplemental Table 1. Mutational data for CRC in Figure 3A.
DeID	Group Name	Biomarker	Mutation Type	Amino Acid Change
DE-0185402	Group 1	APC	missense	P2158R
DE-0185402	Group 1	KRAS	missense	G12D
DE-0186234	Group 1	APC	nonsense	S1327X
DE-0186284	Group 1	APC	nonsense	E1309X
DE-0186284	Group 1	APC	splice_region	c.834+1G>C
DE-0186284	Group 1	KRAS	missense	G12V
DE-0186296	Group 1	APC	frame_shift_ins	E1309fs
DE-0186296	Group 1	KMT2D	missense	G1467D
DE-0186296	Group 1	KRAS	missense	G12V
DE-0186552	Group 1	APC	frame_shift_ins	T1493fs
DE-0186552	Group 1	KRAS	missense	G12S
DE-0186743	Group 1	APC	nonsense	E1286X
DE-0186743	Group 1	APC	nonsense	Q978X
DE-0186743	Group 1	KRAS	missense	G12D
DE-0186743	Group 1	LRP1B	missense	D1794E
DE-0186743	Group 1	PIK3CA	missense	H1047R
DE-0186877	Group 1	APC	nonsense	R1450X
DE-0186877	Group 1	APC	nonsense	R213X
DE-0186877	Group 1	KRAS	missense	G12D
DE-0187032	Group 1	APC	frame_shift_ins	E1379fs
DE-0187425	Group 1	APC	nonsense	S1356X
DE-0187425	Group 1	BRCA2	missense	N825I
DE-0187425	Group 1	KRAS	missense	G12V
DE-0187425	Group 1	PIK3CA	missense	E545K
DE-0188232	Group 1	APC	nonsense	R554X
DE-0188232	Group 1	PIK3CA	missense	E542K
DE-0188402	Group 1	KRAS	missense	G12D
DE-0188402	Group 1	RB1	missense	R254K
DE-0188402	Group 1	SETD2	nonsense	R1492X
DE-0190370	Group 1	APC	nonsense	E1374X
DE-0190778	Group 1	KMT2D	missense	S2173L
DE-0190778	Group 1	LRP1B	missense	D3749H
DE-0191061	Group 1	APC	nonsense	Q1291X
DE-0191061	Group 1	APC	missense	L2039F
DE-0191061	Group 1	APC	missense	N32S
DE-0191061	Group 1	KRAS	missense	G12V
DE-0191061	Group 1	PIK3CA	missense	H1047R
DE-0192090	Group 1	APC	nonsense	Q1367X
DE-0192090	Group 1	LRP1B	missense	N3920K
DE-0192098	Group 1	APC	nonsense	R564X
DE-0192098	Group 1	APC	frame_shift_ins	S1411fs
DE-0192098	Group 1	KRAS	missense	G12V
DE-0192098	Group 1	PIK3CA	missense	E545K
DE-0192105	Group 1	APC	nonsense	Q1291X
DE-0192105	Group 1	APC	nonsense	Y486X
DE-0192105	Group 1	KRAS	missense	G13D
DE-0192105	Group 1	LRP1B	missense	K1236N
DE-0192105	Group 1	RB1	missense	R857H
DE-0193516	Group 1	BRCA2	missense	T491S
DE-0193516	Group 1	KMT2D	missense	Q3611P
DE-0193676	Group 1	APC	nonsense	R1114X
DE-0193676	Group 1	KRAS	missense	G12V
DE-0232542	Group 1	APC	frame_shift_ins	E1309fs
DE-0232542	Group 1	KRAS	missense	G12V
DE-0240567	Group 1	APC	nonsense	E1322X
DE-0240567	Group 1	BRCA1	missense	E23fs
DE-0240567	Group 1	KRAS	missense	G12D
DE-0245723	Group 1	APC	nonsense	E1306X
DE-0245723	Group 1	APC	nonsense	R232X
DE-0245723	Group 1	BRCA2	frame_shift_ins	T3033fs
DE-0245723	Group 1	LRP1B	missense	E64K
DE-0245723	Group 1	TP53	nonsense	Q331X
DE-0253485	Group 1	APC	missense	V2630I
DE-0253485	Group 1	KRAS	missense	G12D
DE-0253485	Group 1	TP53	frame_shift_ins	A276fs
DE-0275690	Group 1	APC	missense	T506A
DE-0275690	Group 1	APC	nonsense	R1450*
DE-0275690	Group 1	APC	nonsense	R805*
DE-0275690	Group 1	ATM	missense	R45Q
DE-0275690	Group 1	ATM	nonsense	R250*
DE-0275690	Group 1	BRCA1	missense	L1080W
DE-0275690	Group 1	BRCA2	frame_shift_ins	I605fs
DE-0275690	Group 1	BRCA2	missense	F2416V
DE-0275690	Group 1	BRCA2	missense	S2773Y
DE-0275690	Group 1	LRP1B	missense	D717N
DE-0275690	Group 1	PTEN	missense	R130Q
DE-0275690	Group 1	RB1	missense	S180L
DE-0275690	Group 1	RB1	nonsense	E137*
DE-0275690	Group 1	RB1	nonsense	R556*
DE-0275690	Group 1	SETD2	missense	D350Y
DE-0275690	Group 1	SETD2	missense	T2092A
DE-0275690	Group 1	TP53	nonsense	R213*
DE-0304071	Group 1	APC	nonsense	R283*
DE-0304071	Group 1	KRAS	missense	G12S
DE-0304071	Group 1	TP53	missense	P152L
DE-0304771	Group 1	APC	nonsense	E1379*
DE-0304771	Group 1	KMT2D	missense	M3349V
DE-0304771	Group 1	TP53	other	I255del
DE-0305576	Group 1	APC	frame_shift_ins	L1489fs
DE-0305576	Group 1	APC	frame_shift_ins	N869fs
DE-0305576	Group 1	KRAS	missense	G12V
DE-0305576	Group 1	RB1	missense	S182C
DE-0305576	Group 1	TP53	nonsense	R196*
DE-0306357	Group 1	APC	frame_shift_ins	S1501fs
DE-0306357	Group 1	PTEN	missense	F195S
DE-0306357	Group 1	TP53	missense	R249S
DE-0306862	Group 1	APC	nonsense	R499*
DE-0306862	Group 1	APC	frame_shift_ins	E1576fs
DE-0306862	Group 1	KRAS	missense	G12C
DE-0306862	Group 1	TP53	nonsense	R342*
DE-0307148	Group 1	APC	frame_shift_ins	P1324fs
DE-0307148	Group 1	TP53	missense	R273H
DE-0307859	Group 1	PTEN	missense	D312G
DE-0307859	Group 1	TP53	frame_shift_ins	Y236fs
DE-0198903	Group 2	APC	nonsense	E1309X
DE-0198903	Group 2	APC	nonsense	R1114X
DE-0198903	Group 2	APC	nonsense	R2237X
DE-0198903	Group 2	APC	missense	S2764Y
DE-0198903	Group 2	ARID1A	missense	Q553fs
DE-0198903	Group 2	ARID1A	nonsense	R1989X
DE-0198903	Group 2	BRCA2	missense	A2643V
DE-0198903	Group 2	BRCA2	missense	D2317Y
DE-0198903	Group 2	BRCA2	missense	E2129K
DE-0198903	Group 2	LRP1B	missense	K520N
DE-0198903	Group 2	LRP1B	missense	L1576I
DE-0198903	Group 2	LRP1B	missense	R2443C
DE-0198903	Group 2	LRP1B	missense	K2539T
DE-0198903	Group 2	LRP1B	missense	R799Q
DE-0198903	Group 2	PTEN	missense	R15I
DE-0198903	Group 2	RB1	missense	R556Q
DE-0198903	Group 2	SETD2	missense	E240K
DE-0198903	Group 2	SETD2	missense	E902Y
DE-0198903	Group 2	SETD2	missense	R424L
DE-0198903	Group 2	SETD2	nonsense	Y377X
DE-0202907	Group 2	APC	nonsense	R1114X
DE-0202907	Group 2	APC	nonsense	R1450X
DE-0202907	Group 2	BRCA1	missense	D458Y
DE-0202907	Group 2	KMT2D	missense	R4478W
DE-0202907	Group 2	KMT2D	missense	R5340Q
DE-0202907	Group 2	KMT2D	missense	S1820L
DE-0202907	Group 2	LRP1B	nonsense	E1461X
DE-0202907	Group 2	LRP1B	missense	D1922Y
DE-0202907	Group 2	LRP1B	missense	K1419N
DE-0202907	Group 2	LRP1B	missense	S1873P
DE-0202907	Group 2	PTEN	nonsense	E299X
DE-0202907	Group 2	RB1	nonsense	E137X
DE-0202907	Group 2	RB1	nonsense	E237X
DE-0223018	Group 2	APC	nonsense	E1309X
DE-0223018	Group 2	APC	nonsense	S1189X
DE-0223018	Group 2	APC	missense	S2755Y
DE-0223018	Group 2	ARID1A	nonsense	Q457X
DE-0223018	Group 2	ATM	missense	L1291I
DE-0223018	Group 2	ATM	missense	A1812D
DE-0223018	Group 2	BRCA1	missense	R1443Q
DE-0223018	Group 2	BRCA2	nonsense	E1120X
DE-0223018	Group 2	BRCA2	missense	K1419N
DE-0223018	Group 2	BRCA2	missense	K2191N
DE-0223018	Group 2	BRCA2	missense	S2142Y
DE-0223018	Group 2	KRAS	missense	G13D
DE-0223018	Group 2	LRP1B	nonsense	E4222X
DE-0223018	Group 2	LRP1B	missense	F2687C
DE-0223018	Group 2	PIK3CA	missense	C378W
DE-0223018	Group 2	RB1	nonsense	E137X
DE-0223018	Group 2	RB1	missense	E428D
DE-0223018	Group 2	RB1	nonsense	E545X
DE-0223018	Group 2	RB1	missense	F131L
DE-0223018	Group 2	SETD2	missense	R2024Q
DE-0223018	Group 2	SETD2	missense	K629Q
DE-0223018	Group 2	SETD2	missense	S665I
DE-0223018	Group 2	TP53	missense	F113L
DE-0223018	Group 2	TP53	missense	R273C
DE-0230624	Group 2	APC	nonsense	R2237X
DE-0230624	Group 2	APC	nonsense	R499X
DE-0230624	Group 2	APC	missense	S1400L
DE-0230624	Group 2	APC	nonsense	S1545X
DE-0230624	Group 2	APC	missense	L1181V
DE-0230624	Group 2	ARID1A	missense	R1223C
DE-0230624	Group 2	ARID1A	nonsense	R1989X
DE-0230624	Group 2	ARID1A	missense	V1464A
DE-0230624	Group 2	ATM	missense	L653I
DE-0230624	Group 2	ATM	missense	S1383L
DE-0230624	Group 2	ATM	missense	S2859P
DE-0230624	Group 2	ATM	missense	V2467D
DE-0230624	Group 2	BRCA2	missense	E1511K
DE-0230624	Group 2	BRCA2	missense	S3319Y
DE-0230624	Group 2	BRCA2	nonsense	E2720X
DE-0230624	Group 2	BRCA2	missense	K1472N
DE-0230624	Group 2	KMT2D	missense	G2735D
DE-0230624	Group 2	KMT2D	missense	G3762V
DE-0230624	Group 2	LRP1B	missense	R2443C
DE-0230624	Group 2	LRP1B	missense	R3638W
DE-0230624	Group 2	LRP1B	splice_region	c.344-1G>T
DE-0230624	Group 2	LRP1B	missense	D424E
DE-0230624	Group 2	LRP1B	nonsense	G533X
DE-0230624	Group 2	LRP1B	missense	L1372I
DE-0230624	Group 2	LRP1B	missense	R2235I
DE-0230624	Group 2	LRP1B	missense	T265A
DE-0230624	Group 2	PIK3CA	missense	E418K
DE-0230624	Group 2	PIK3CA	missense	R88Q
DE-0230624	Group 2	PTEN	missense	K62E
DE-0230624	Group 2	RB1	nonsense	E137X
DE-0230624	Group 2	SETD2	missense	E1805K
DE-0230624	Group 2	SETD2	missense	I2405M
DE-0234424	Group 2	APC	nonsense	R805X
DE-0234424	Group 2	APC	nonsense	S1545X
DE-0234424	Group 2	APC	missense	N1026K
DE-0234424	Group 2	BRCA2	missense	R2268I
DE-0234424	Group 2	KRAS	missense	Q61H
DE-0234424	Group 2	LRP1B	missense	P3353S
DE-0234424	Group 2	LRP1B	missense	R2923I
DE-0234424	Group 2	PIK3CA	missense	M1043I
DE-0234424	Group 2	PTEN	nonsense	E114X
DE-0234424	Group 2	PTEN	nonsense	E99X
DE-0234424	Group 2	RB1	missense	T345P
DE-0234424	Group 2	SETD2	nonsense	R620X
DE-0254958	Group 2	APC	missense	S1205R
DE-0254958	Group 2	APC	missense	S1235Y
DE-0254958	Group 2	BRCA1	missense	L204V
DE-0254958	Group 2	BRCA2	missense	G2743D
DE-0254958	Group 2	BRCA2	nonsense	R2318X
DE-0254958	Group 2	KRAS	missense	A146T
DE-0254958	Group 2	LRP1B	missense	S3591Y
DE-0254958	Group 2	LRP1B	missense	T2804A
DE-0254958	Group 2	PTEN	nonsense	E299X
DE-0254958	Group 2	PTEN	missense	R14fs
DE-0254958	Group 2	SETD2	missense	D257G
DE-0254958	Group 2	SETD2	missense	E902D
DE-0263834	Group 2	APC	nonsense	E1309X
DE-0263834	Group 2	APC	nonsense	R2237X
DE-0263834	Group 2	APC	nonsense	R348X
DE-0263834	Group 2	APC	missense	L2643R
DE-0263834	Group 2	APC	nonsense	S117X
DE-0263834	Group 2	APC	nonsense	S1201X
DE-0263834	Group 2	ATM	missense	L653I
DE-0263834	Group 2	ATM	missense	R248Q
DE-0263834	Group 2	BRCA2	missense	F1449L
DE-0263834	Group 2	BRCA2	missense	R2842C
DE-0263834	Group 2	KRAS	missense	N116H
DE-0263834	Group 2	LRP1B	missense	R3128M
DE-0263834	Group 2	LRP1B	missense	A2800S
DE-0263834	Group 2	LRP1B	missense	D670Y
DE-0263834	Group 2	LRP1B	nonsense	E4028X
DE-0263834	Group 2	LRP1B	missense	I1449M
DE-0263834	Group 2	LRP1B	missense	N4069S
DE-0263834	Group 2	LRP1B	missense	T226N
DE-0263834	Group 2	PTEN	missense	D52Y
DE-0263834	Group 2	PTEN	nonsense	E150X
DE-0263834	Group 2	PTEN	missense	R130Q
DE-0263834	Group 2	RB1	missense	P800S
DE-0263834	Group 2	TP53	nonsense	R213X
DE-0265637	Group 2	APC	other	R2204_S2205delinsXY
DE-0265637	Group 2	ATM	missense	S2812Y
DE-0265637	Group 2	ATM	nonsense	E1800X
DE-0265637	Group 2	ATM	missense	L1794M
DE-0265637	Group 2	BRCA2	splice_region	c.7008-13C>A
DE-0265637	Group 2	BRCA2	nonsense	E1555X
DE-0265637	Group 2	KMT2D	missense	R1291W
DE-0265637	Group 2	KRAS	missense	A146T
DE-0265637	Group 2	LRP1B	missense	I2441fs
DE-0265637	Group 2	LRP1B	missense	K382R
DE-0265637	Group 2	LRP1B	missense	N1458H
DE-0265637	Group 2	LRP1B	missense	Q3407H
DE-0265637	Group 2	LRP1B	missense	R3072I
DE-0265637	Group 2	LRP1B	missense	S2164F
DE-0265637	Group 2	PIK3CA	missense	R19I
DE-0265637	Group 2	RB1	missense	F299C
DE-0265637	Group 2	SETD2	missense	E577K
DE-0276716	Group 2	APC	missense	D2079G
DE-0276716	Group 2	APC	missense	R71C
DE-0276716	Group 2	APC	nonsense	E1544*
DE-0276716	Group 2	APC	nonsense	R1114*
DE-0276716	Group 2	APC	nonsense	R2204*
DE-0276716	Group 2	ARID1A	nonsense	R1721*
DE-0276716	Group 2	ATM	missense	L1419I
DE-0276716	Group 2	ATM	missense	R1086C
DE-0276716	Group 2	ATM	nonsense	R250*
DE-0276716	Group 2	BRCA2	missense	N369T
DE-0276716	Group 2	LRP1B	missense	D1515Y
DE-0276716	Group 2	LRP1B	missense	D41N
DE-0276716	Group 2	LRP1B	missense	F524C
DE-0276716	Group 2	LRP1B	missense	G4199V
DE-0276716	Group 2	LRP1B	missense	G794D
DE-0276716	Group 2	LRP1B	missense	L4184I
DE-0276716	Group 2	LRP1B	missense	N802T
DE-0276716	Group 2	LRP1B	missense	P3647Q
DE-0276716	Group 2	PIK3CA	missense	H1047R
DE-0276716	Group 2	RB1	missense	R908Q
DE-0276716	Group 2	SETD2	missense	R2109Q
DE-0276716	Group 2	SETD2	missense	K1487N
DE-0276716	Group 2	SETD2	nonsense	E670*
DE-0289880	Group 2	APC	nonsense	E1309*
DE-0289880	Group 2	APC	nonsense	R1114*
DE-0289880	Group 2	APC	nonsense	S142*
DE-0289880	Group 2	ATM	missense	F2839L
DE-0289880	Group 2	BRCA2	nonsense	E1456*
DE-0289880	Group 2	BRCA2	missense	D1575Y
DE-0289880	Group 2	BRCA2	missense	S1424Y
DE-0289880	Group 2	BRCA2	missense	S2152Y
DE-0289880	Group 2	KMT2D	missense	P2366S
DE-0289880	Group 2	KMT2D	missense	P448S
DE-0289880	Group 2	KRAS	missense	R164Q
DE-0289880	Group 2	LRP1B	missense	D3095N
DE-0289880	Group 2	LRP1B	nonsense	L15*
DE-0289880	Group 2	LRP1B	nonsense	E1169*
DE-0289880	Group 2	PIK3CA	missense	K711Q
DE-0289880	Group 2	PTEN	missense	K164N
DE-0289880	Group 2	RPL22	missense	G12V
DE-0289880	Group 2	SETD2	nonsense	E517*
DE-0289880	Group 2	SETD2	missense	R1670I
DE-0289880	Group 2	SETD2	missense	R2510C
DE-0289880	Group 2	TP53	missense	P278H
DE-0300719	Group 2	APC	nonsense	E1544*
DE-0300719	Group 2	APC	missense	A1755V
DE-0300719	Group 2	APC	missense	I228T
DE-0300719	Group 2	APC	nonsense	L665*
DE-0300719	Group 2	ARID1A	nonsense	L975*
DE-0300719	Group 2	ARID1A	nonsense	R750*
DE-0300719	Group 2	ATM	nonsense	R250*
DE-0300719	Group 2	ATM	missense	D1914G
DE-0300719	Group 2	BRCA2	missense	E2863D
DE-0300719	Group 2	KMT2D	missense	A3676S
DE-0300719	Group 2	LRP1B	nonsense	K1706*
DE-0300719	Group 2	LRP1B	missense	C4194Y
DE-0300719	Group 2	LRP1B	missense	D3213Y
DE-0300719	Group 2	LRP1B	missense	I4592T
DE-0300719	Group 2	LRP1B	missense	Q4392H
DE-0300719	Group 2	LRP1B	missense	R1939I
DE-0300719	Group 2	LRP1B	missense	S2466Y
DE-0300719	Group 2	LRP1B	missense	S2718Y
DE-0300719	Group 2	PIK3CA	missense	R140Q
DE-0300719	Group 2	PIK3CA	missense	R88Q
DE-0300719	Group 2	PTEN	missense	A148T
DE-0300719	Group 2	PTEN	missense	F341V
DE-0300719	Group 2	PTEN	missense	L325I
DE-0300719	Group 2	PTEN	missense	M134I
DE-0300719	Group 2	RB1	missense	K96N
DE-0300719	Group 2	SETD2	missense	I1030T
DE-0300719	Group 2	TP53	nonsense	R213*
DE-0187662	Group 3	APC	missense	F1651L
DE-0187662	Group 3	APC	missense	I1121M
DE-0187662	Group 3	APC	nonsense	R1114X
DE-0187662	Group 3	APC	nonsense	R805X
DE-0187662	Group 3	ARID1A	missense	E1860K
DE-0187662	Group 3	ARID1A	nonsense	R1989X
DE-0187662	Group 3	ATM	missense	F2140L
DE-0187662	Group 3	ATM	nonsense	E1133X
DE-0187662	Group 3	ATM	nonsense	R250X
DE-0187662	Group 3	BRCA1	missense	R728I
DE-0187662	Group 3	BRCA2	missense	F333V
DE-0187662	Group 3	BRCA2	missense	K1139N
DE-0187662	Group 3	BRCA2	missense	L2155I
DE-0187662	Group 3	BRCA2	missense	L857I
DE-0187662	Group 3	BRCA2	missense	T2097M
DE-0187662	Group 3	LRP1B	missense	K1574T
DE-0187662	Group 3	LRP1B	missense	L3019I
DE-0187662	Group 3	LRP1B	missense	L38I
DE-0187662	Group 3	LRP1B	missense	R1267C
DE-0187662	Group 3	LRP1B	missense	D1279Y
DE-0187662	Group 3	LRP1B	missense	D1916Y
DE-0187662	Group 3	LRP1B	missense	D2629N
DE-0187662	Group 3	LRP1B	missense	D4503A
DE-0187662	Group 3	LRP1B	missense	G3832V
DE-0187662	Group 3	LRP1B	missense	T542N
DE-0187662	Group 3	LRP1B	missense	V2128I
DE-0187662	Group 3	LRP1B	nonsense	E476X
DE-0187662	Group 3	LRP1B	splice_region	c.4334+2T>C
DE-0187662	Group 3	PIK3CA	missense	R88Q
DE-0187662	Group 3	PTEN	missense	K144N
DE-0187662	Group 3	PTEN	nonsense	E299X
DE-0187662	Group 3	PTEN	nonsense	E99X
DE-0187662	Group 3	PTEN	nonsense	Y176X
DE-0187662	Group 3	RB1	missense	R272I
DE-0187662	Group 3	RPL22	nonsense	E45X
DE-0187662	Group 3	SETD2	missense	R1322Q
DE-0187662	Group 3	TP53	nonsense	R213X
DE-0196909	Group 3	APC	missense	A740V
DE-0196909	Group 3	APC	missense	F814C
DE-0196909	Group 3	APC	missense	S2129L
DE-0196909	Group 3	APC	nonsense	R1450X
DE-0196909	Group 3	APC	nonsense	S713X
DE-0196909	Group 3	ARID1A	missense	S256G
DE-0196909	Group 3	ARID1A	missense	S621N
DE-0196909	Group 3	ARID1A	missense	G786D
DE-0196909	Group 3	ARID1A	missense	G1711V
DE-0196909	Group 3	ARID1A	missense	L1769I
DE-0196909	Group 3	ARID1A	missense	I2015S
DE-0196909	Group 3	ARID1A	nonsense	R1989X
DE-0196909	Group 3	ATM	missense	R337H
DE-0196909	Group 3	ATM	missense	F209C
DE-0196909	Group 3	ATM	nonsense	E2689X
DE-0196909	Group 3	ATM	nonsense	R1466X
DE-0196909	Group 3	BRCA1	missense	R979H
DE-0196909	Group 3	BRCA2	missense	D1033A
DE-0196909	Group 3	BRCA2	missense	D608Y
DE-0196909	Group 3	BRCA2	missense	E58K
DE-0196909	Group 3	BRCA2	missense	F590C
DE-0196909	Group 3	BRCA2	missense	I2948M
DE-0196909	Group 3	BRCA2	missense	K2555N
DE-0196909	Group 3	BRCA2	missense	S1597Y
DE-0196909	Group 3	BRCA2	missense	S2670L
DE-0196909	Group 3	KMT2D	missense	P3492L
DE-0196909	Group 3	KMT2D	missense	P2978H
DE-0196909	Group 3	KMT2D	missense	R688H
DE-0196909	Group 3	KMT2D	nonsense	R2915X
DE-0196909	Group 3	KRAS	missense	N116H
DE-0196909	Group 3	KRAS	nonsense	E49X
DE-0196909	Group 3	LRP1B	missense	D4178E
DE-0196909	Group 3	LRP1B	missense	K2386T
DE-0196909	Group 3	LRP1B	missense	K3402E
DE-0196909	Group 3	LRP1B	missense	R2923K
DE-0196909	Group 3	LRP1B	missense	S1992Y
DE-0196909	Group 3	PIK3CA	missense	T208A
DE-0196909	Group 3	PIK3CA	missense	N388K
DE-0196909	Group 3	RB1	missense	E322K
DE-0196909	Group 3	RB1	nonsense	E413X
DE-0196909	Group 3	SETD2	missense	E608G
DE-0196909	Group 3	SETD2	missense	G2263S
DE-0196909	Group 3	SETD2	nonsense	E670X
DE-0196909	Group 3	SETD2	splice_region	c.5278-1G>T
DE-0199638	Group 3	APC	missense	R168I
DE-0199638	Group 3	APC	missense	S1400L
DE-0199638	Group 3	APC	missense	D1174Y
DE-0199638	Group 3	APC	missense	K1809T
DE-0199638	Group 3	APC	missense	P1960S
DE-0199638	Group 3	APC	missense	R2549C
DE-0199638	Group 3	APC	missense	R958K
DE-0199638	Group 3	APC	nonsense	E1544X
DE-0199638	Group 3	APC	nonsense	R1114X
DE-0199638	Group 3	APC	nonsense	R2237X
DE-0199638	Group 3	APC	nonsense	R805X
DE-0199638	Group 3	ATM	missense	R248Q
DE-0199638	Group 3	ATM	missense	D2249G
DE-0199638	Group 3	ATM	missense	F30C
DE-0199638	Group 3	ATM	missense	L2780I
DE-0199638	Group 3	ATM	missense	N2826H
DE-0199638	Group 3	ATM	nonsense	E1133X
DE-0199638	Group 3	ATM	nonsense	R248X
DE-0199638	Group 3	BRCA1	missense	D695N
DE-0199638	Group 3	BRCA2	missense	E1511K
DE-0199638	Group 3	BRCA2	missense	E2258K
DE-0199638	Group 3	BRCA2	missense	E2220A
DE-0199638	Group 3	BRCA2	missense	F3362C
DE-0199638	Group 3	BRCA2	missense	L1598I
DE-0199638	Group 3	BRCA2	missense	L759I
DE-0199638	Group 3	BRCA2	missense	R1329I
DE-0199638	Group 3	BRCA2	missense	S973L
DE-0199638	Group 3	KRAS	missense	A146T
DE-0199638	Group 3	LRP1B	missense	E109K
DE-0199638	Group 3	LRP1B	missense	D1030Y
DE-0199638	Group 3	LRP1B	missense	D3182Y
DE-0199638	Group 3	LRP1B	missense	D3577Y
DE-0199638	Group 3	LRP1B	missense	D822N
DE-0199638	Group 3	LRP1B	missense	G2637E
DE-0199638	Group 3	LRP1B	missense	K2679T
DE-0199638	Group 3	LRP1B	missense	K3474Q
DE-0199638	Group 3	LRP1B	missense	L340I
DE-0199638	Group 3	LRP1B	missense	L377P
DE-0199638	Group 3	LRP1B	missense	L3890I
DE-0199638	Group 3	LRP1B	missense	R2430W
DE-0199638	Group 3	LRP1B	missense	R3109I
DE-0199638	Group 3	LRP1B	missense	S1049F
DE-0199638	Group 3	LRP1B	missense	S3266Y
DE-0199638	Group 3	LRP1B	nonsense	R2609X
DE-0199638	Group 3	LRP1B	nonsense	S1907X
DE-0199638	Group 3	PIK3CA	missense	L429V
DE-0199638	Group 3	PIK3CA	missense	F945C
DE-0199638	Group 3	PIK3CA	missense	S1015Y
DE-0199638	Group 3	PTEN	missense	L100R
DE-0199638	Group 3	RB1	missense	E322K
DE-0199638	Group 3	RB1	missense	E440K
DE-0199638	Group 3	RB1	missense	R445Q
DE-0199638	Group 3	RB1	missense	A863V
DE-0199638	Group 3	RB1	missense	K94N
DE-0199638	Group 3	RB1	missense	R661W
DE-0199638	Group 3	RB1	missense	S194Y
DE-0199638	Group 3	SETD2	missense	K1074N
DE-0199638	Group 3	SETD2	missense	D995Y
DE-0199638	Group 3	SETD2	missense	E517K
DE-0199638	Group 3	SETD2	missense	K1874N
DE-0199638	Group 3	SETD2	missense	N1733K
DE-0199638	Group 3	SETD2	missense	Q71H
DE-0199638	Group 3	SETD2	missense	R1309I
DE-0199638	Group 3	SETD2	missense	R368Q
DE-0199638	Group 3	SETD2	nonsense	E729X
DE-0212381	Group 3	APC	missense	K17N
DE-0212381	Group 3	APC	missense	S2350F
DE-0212381	Group 3	APC	missense	S2835Y
DE-0212381	Group 3	APC	nonsense	R2204X
DE-0212381	Group 3	APC	nonsense	Q1123X
DE-0212381	Group 3	APC	nonsense	S1400X
DE-0212381	Group 3	ARID1A	missense	N906K
DE-0212381	Group 3	ARID1A	missense	S1414N
DE-0212381	Group 3	ATM	frame_shift_ins	S1403fs
DE-0212381	Group 3	ATM	missense	D1781G
DE-0212381	Group 3	ATM	missense	R924W
DE-0212381	Group 3	ATM	missense	T2773N
DE-0212381	Group 3	BRCA1	missense	E575K
DE-0212381	Group 3	BRCA2	missense	S1832Y
DE-0212381	Group 3	BRCA2	missense	D2995E
DE-0212381	Group 3	BRCA2	missense	E1901D
DE-0212381	Group 3	BRCA2	missense	E456D
DE-0212381	Group 3	BRCA2	missense	G2057E
DE-0212381	Group 3	BRCA2	missense	H1266N
DE-0212381	Group 3	BRCA2	missense	S3218Y
DE-0212381	Group 3	BRCA2	splice_region	c.631+1G>T
DE-0212381	Group 3	KMT2D	missense	R5320S
DE-0212381	Group 3	KMT2D	missense	E5247K
DE-0212381	Group 3	KMT2D	missense	S5231Y
DE-0212381	Group 3	KMT2D	missense	N2254T
DE-0212381	Group 3	KMT2D	missense	A2169T
DE-0212381	Group 3	KMT2D	missense	Q1139H
DE-0212381	Group 3	LRP1B	missense	K1574T
DE-0212381	Group 3	LRP1B	missense	R3128M
DE-0212381	Group 3	LRP1B	missense	D3895Y
DE-0212381	Group 3	LRP1B	missense	F1917L
DE-0212381	Group 3	LRP1B	missense	F442V
DE-0212381	Group 3	LRP1B	missense	G3700R
DE-0212381	Group 3	LRP1B	missense	P3349S
DE-0212381	Group 3	LRP1B	missense	P3943T
DE-0212381	Group 3	LRP1B	missense	R1806I
DE-0212381	Group 3	LRP1B	missense	R2240Q
DE-0212381	Group 3	LRP1B	missense	R2550I
DE-0212381	Group 3	LRP1B	missense	S1102F
DE-0212381	Group 3	LRP1B	missense	S3684Y
DE-0212381	Group 3	LRP1B	nonsense	E1128X
DE-0212381	Group 3	LRP1B	splice_region	c.1237-1G>A
DE-0212381	Group 3	PIK3CA	missense	R19I
DE-0212381	Group 3	PIK3CA	missense	D64Y
DE-0212381	Group 3	PIK3CA	missense	E80K
DE-0212381	Group 3	PIK3CA	missense	S235F
DE-0212381	Group 3	PIK3CA	missense	L764F
DE-0212381	Group 3	PIK3CA	missense	S965N
DE-0212381	Group 3	PIK3CA	missense	L997I
DE-0212381	Group 3	PTEN	missense	K66T
DE-0212381	Group 3	PTEN	missense	R130Q
DE-0212381	Group 3	RB1	missense	S302Y
DE-0212381	Group 3	SETD2	missense	A1608T
DE-0212381	Group 3	SETD2	missense	E1435D
DE-0212381	Group 3	TP53	missense	D324Y
DE-0212381	Group 3	TP53	nonsense	R213X
DE-0230958	Group 3	APC	frame_shift_ins	T1556fs
DE-0230958	Group 3	APC	nonsense	S457X
DE-0230958	Group 3	ARID1A	missense	R774C
DE-0230958	Group 3	ATM	missense	E2236K
DE-0230958	Group 3	ATM	missense	F903L
DE-0230958	Group 3	ATM	nonsense	E958X
DE-0230958	Group 3	BRCA2	missense	D946Y
DE-0230958	Group 3	BRCA2	missense	F883L
DE-0230958	Group 3	KMT2D	missense	E2705D
DE-0230958	Group 3	KMT2D	missense	T1604A
DE-0230958	Group 3	KMT2D	missense	H37R
DE-0230958	Group 3	KRAS	missense	A146T
DE-0230958	Group 3	LRP1B	missense	L2442I
DE-0230958	Group 3	LRP1B	missense	L3019I
DE-0230958	Group 3	LRP1B	missense	R3638W
DE-0230958	Group 3	LRP1B	missense	D1119Y
DE-0230958	Group 3	LRP1B	missense	F217L
DE-0230958	Group 3	LRP1B	missense	N3771T
DE-0230958	Group 3	LRP1B	missense	N4024H
DE-0230958	Group 3	LRP1B	missense	R2562C
DE-0230958	Group 3	LRP1B	missense	R2856W
DE-0230958	Group 3	LRP1B	nonsense	E591X
DE-0230958	Group 3	LRP1B	splice_region	c.5759-1G>T
DE-0230958	Group 3	PIK3CA	missense	K111N
DE-0230958	Group 3	RB1	missense	R552Q
DE-0230958	Group 3	SETD2	missense	E972D
DE-0230958	Group 3	SETD2	missense	N674H
DE-0242285	Group 3	APC	missense	L729I
DE-0242285	Group 3	APC	missense	P1691H
DE-0242285	Group 3	APC	nonsense	E1306X
DE-0242285	Group 3	APC	nonsense	R1114X
DE-0242285	Group 3	ARID1A	nonsense	R1989X
DE-0242285	Group 3	ATM	missense	F2839L
DE-0242285	Group 3	ATM	missense	L1700I
DE-0242285	Group 3	ATM	missense	R924Q
DE-0242285	Group 3	ATM	missense	T2396I
DE-0242285	Group 3	BRCA1	nonsense	E846X
DE-0242285	Group 3	BRCA2	missense	I2615L
DE-0242285	Group 3	BRCA2	missense	K331N
DE-0242285	Group 3	BRCA2	nonsense	E1646X
DE-0242285	Group 3	KMT2D	missense	R4536Q
DE-0242285	Group 3	KMT2D	missense	S1398L
DE-0242285	Group 3	KRAS	missense	E31K
DE-0242285	Group 3	KRAS	missense	K147N
DE-0242285	Group 3	LRP1B	missense	D3933Y
DE-0242285	Group 3	LRP1B	missense	I451M
DE-0242285	Group 3	LRP1B	missense	M4025I
DE-0242285	Group 3	LRP1B	missense	R3547I
DE-0242285	Group 3	LRP1B	missense	R4469I
DE-0242285	Group 3	RB1	frame_shift_ins	S360fs
DE-0242285	Group 3	RB1	missense	K65N
DE-0242285	Group 3	RB1	nonsense	E580X
DE-0242285	Group 3	SETD2	frame_shift_ins	L55fs
DE-0242285	Group 3	SETD2	frame_shift_ins	T305fs
DE-0242285	Group 3	SETD2	missense	E931K
DE-0242285	Group 3	SETD2	missense	S2085Y
DE-0242285	Group 3	SETD2	nonsense	E1972X
DE-0242285	Group 3	TP53	nonsense	R213X
DE-0249111	Group 3	APC	missense	R168I
DE-0249111	Group 3	APC	missense	A2576V
DE-0249111	Group 3	APC	missense	L1816V
DE-0249111	Group 3	APC	nonsense	R1114X
DE-0249111	Group 3	APC	nonsense	R2237X
DE-0249111	Group 3	ARID1A	missense	M1205I
DE-0249111	Group 3	ATM	missense	R248Q
DE-0249111	Group 3	ATM	missense	E3015D
DE-0249111	Group 3	ATM	missense	L259F
DE-0249111	Group 3	ATM	missense	L612I
DE-0249111	Group 3	ATM	nonsense	E1978X
DE-0249111	Group 3	BRCA1	missense	F1571L
DE-0249111	Group 3	BRCA2	missense	F890C
DE-0249111	Group 3	BRCA2	missense	K1153N
DE-0249111	Group 3	BRCA2	missense	K1533T
DE-0249111	Group 3	BRCA2	missense	K585N
DE-0249111	Group 3	BRCA2	missense	L320I
DE-0249111	Group 3	BRCA2	missense	R1704I
DE-0249111	Group 3	BRCA2	splice_region	c.68-1G>T
DE-0249111	Group 3	KMT2D	frame_shift_ins	R1709fs
DE-0249111	Group 3	KMT2D	missense	K1885E
DE-0249111	Group 3	KMT2D	missense	R1709H
DE-0249111	Group 3	KMT2D	missense	R1586C
DE-0249111	Group 3	KMT2D	missense	D1541G
DE-0249111	Group 3	KRAS	missense	A146T
DE-0249111	Group 3	LRP1B	missense	K1869N
DE-0249111	Group 3	LRP1B	missense	H4502N
DE-0249111	Group 3	LRP1B	missense	K2623N
DE-0249111	Group 3	LRP1B	missense	V4066L
DE-0249111	Group 3	LRP1B	nonsense	E2622X
DE-0249111	Group 3	PIK3CA	missense	L339I
DE-0249111	Group 3	PTEN	missense	R159K
DE-0249111	Group 3	PTEN	missense	S305N
DE-0249111	Group 3	PTEN	nonsense	E299X
DE-0249111	Group 3	SETD2	missense	R2109Q
DE-0249111	Group 3	SETD2	missense	K2539R
DE-0249111	Group 3	SETD2	missense	N1479K
DE-0249111	Group 3	SETD2	missense	R2075M
DE-0249111	Group 3	SETD2	missense	S203P
DE-0254474	Group 3	APC	missense	L2168I
DE-0254474	Group 3	APC	missense	F1805L
DE-0254474	Group 3	APC	missense	L2072V
DE-0254474	Group 3	APC	missense	P2486S
DE-0254474	Group 3	APC	missense	R2439C
DE-0254474	Group 3	APC	missense	S294Y
DE-0254474	Group 3	APC	missense	S844Y
DE-0254474	Group 3	APC	nonsense	R1114X
DE-0254474	Group 3	APC	nonsense	R1450X
DE-0254474	Group 3	ARID1A	nonsense	R750X
DE-0254474	Group 3	ATM	missense	E1514D
DE-0254474	Group 3	ATM	missense	L2388I
DE-0254474	Group 3	ATM	missense	P2793S
DE-0254474	Group 3	ATM	missense	S1198F
DE-0254474	Group 3	ATM	nonsense	E299X
DE-0254474	Group 3	ATM	nonsense	R1730X
DE-0254474	Group 3	BRCA1	missense	S265F
DE-0254474	Group 3	BRCA2	missense	S1832Y
DE-0254474	Group 3	BRCA2	missense	A624S
DE-0254474	Group 3	BRCA2	missense	D1210N
DE-0254474	Group 3	BRCA2	missense	F2382L
DE-0254474	Group 3	BRCA2	missense	K610R
DE-0254474	Group 3	BRCA2	missense	N2299K
DE-0254474	Group 3	BRCA2	missense	T1050I
DE-0254474	Group 3	BRCA2	nonsense	S286X
DE-0254474	Group 3	BRCA2	nonsense	S368X
DE-0254474	Group 3	KMT2D	missense	G4762D
DE-0254474	Group 3	KMT2D	missense	P1152S
DE-0254474	Group 3	KRAS	missense	N85T
DE-0254474	Group 3	LRP1B	missense	D2068N
DE-0254474	Group 3	LRP1B	missense	F3690L
DE-0254474	Group 3	LRP1B	missense	K520N
DE-0254474	Group 3	LRP1B	missense	R2443C
DE-0254474	Group 3	LRP1B	missense	A4521V
DE-0254474	Group 3	LRP1B	missense	C2910Y
DE-0254474	Group 3	LRP1B	missense	D1614N
DE-0254474	Group 3	LRP1B	missense	D2792N
DE-0254474	Group 3	LRP1B	missense	E2216D
DE-0254474	Group 3	LRP1B	missense	F3304L
DE-0254474	Group 3	LRP1B	missense	G2424R
DE-0254474	Group 3	LRP1B	missense	I2387M
DE-0254474	Group 3	LRP1B	missense	I580L
DE-0254474	Group 3	LRP1B	missense	K2198T
DE-0254474	Group 3	LRP1B	missense	K3518N
DE-0254474	Group 3	LRP1B	missense	K382T
DE-0254474	Group 3	LRP1B	missense	K595T
DE-0254474	Group 3	LRP1B	missense	R1072C
DE-0254474	Group 3	LRP1B	missense	R1278I
DE-0254474	Group 3	LRP1B	missense	R3719I
DE-0254474	Group 3	LRP1B	missense	R3797I
DE-0254474	Group 3	LRP1B	missense	R4573Q
DE-0254474	Group 3	LRP1B	missense	R471I
DE-0254474	Group 3	LRP1B	missense	T466A
DE-0254474	Group 3	LRP1B	missense	V3209A
DE-0254474	Group 3	LRP1B	missense	V4461L
DE-0254474	Group 3	LRP1B	splice_region	c.5759-1G>T
DE-0254474	Group 3	PIK3CA	missense	R19I
DE-0254474	Group 3	PIK3CA	missense	S199F
DE-0254474	Group 3	PIK3CA	missense	R357Q
DE-0254474	Group 3	PIK3CA	missense	E529K
DE-0254474	Group 3	PIK3CA	missense	F1002V
DE-0254474	Group 3	PTEN	missense	R130Q
DE-0254474	Group 3	RB1	missense	R272I
DE-0254474	Group 3	SETD2	missense	K1074N
DE-0254474	Group 3	SETD2	missense	R2109Q
DE-0254474	Group 3	SETD2	missense	K556T
DE-0254474	Group 3	TP53	missense	P27S
DE-0254474	Group 3	TP53	splice_region	c.782+2T>G
DE-0260040	Group 3	APC	missense	F1271L
DE-0260040	Group 3	APC	nonsense	R1450X
DE-0260040	Group 3	APC	nonsense	S2011X
DE-0260040	Group 3	APC	nonsense	S943X
DE-0260040	Group 3	ATM	missense	L1419I
DE-0260040	Group 3	ATM	missense	R248Q
DE-0260040	Group 3	ATM	missense	A2324T
DE-0260040	Group 3	ATM	missense	E2039K
DE-0260040	Group 3	ATM	nonsense	E277X
DE-0260040	Group 3	BRCA1	missense	E1258D
DE-0260040	Group 3	BRCA1	missense	E962K
DE-0260040	Group 3	BRCA1	missense	L852R
DE-0260040	Group 3	BRCA1	missense	F721C
DE-0260040	Group 3	BRCA2	missense	S2998Y
DE-0260040	Group 3	BRCA2	nonsense	E2229X
DE-0260040	Group 3	KMT2D	missense	R4229W
DE-0260040	Group 3	KMT2D	missense	F2997V
DE-0260040	Group 3	KRAS	missense	C185R
DE-0260040	Group 3	LRP1B	missense	F3994L
DE-0260040	Group 3	LRP1B	missense	K1726N
DE-0260040	Group 3	LRP1B	missense	A2275V
DE-0260040	Group 3	LRP1B	missense	C3376Y
DE-0260040	Group 3	LRP1B	missense	D1940Y
DE-0260040	Group 3	LRP1B	missense	D988N
DE-0260040	Group 3	LRP1B	missense	L3414V
DE-0260040	Group 3	LRP1B	missense	P3460S
DE-0260040	Group 3	LRP1B	missense	R4166H
DE-0260040	Group 3	LRP1B	missense	T2994A
DE-0260040	Group 3	PIK3CA	missense	K184T
DE-0260040	Group 3	PTEN	missense	R130Q
DE-0260040	Group 3	PTEN	missense	R15I
DE-0260040	Group 3	RB1	missense	S906Y
DE-0260040	Group 3	SETD2	missense	Q2239R
DE-0263058	Group 3	APC	missense	S1400L
DE-0263058	Group 3	APC	missense	S2029Y
DE-0263058	Group 3	APC	nonsense	E1544X
DE-0263058	Group 3	APC	nonsense	R564X
DE-0263058	Group 3	ATM	missense	S2812Y
DE-0263058	Group 3	ATM	missense	R2719C
DE-0263058	Group 3	ATM	nonsense	R2598X
DE-0263058	Group 3	BRCA1	missense	S708Y
DE-0263058	Group 3	BRCA1	splice_region	c.4358-6T>G
DE-0263058	Group 3	BRCA2	missense	D1737E
DE-0263058	Group 3	BRCA2	missense	D281Y
DE-0263058	Group 3	BRCA2	missense	E340K
DE-0263058	Group 3	BRCA2	missense	R2112I
DE-0263058	Group 3	LRP1B	missense	E109K
DE-0263058	Group 3	LRP1B	missense	K1726N
DE-0263058	Group 3	LRP1B	missense	K1869N
DE-0263058	Group 3	LRP1B	missense	K520N
DE-0263058	Group 3	LRP1B	missense	R2443C
DE-0263058	Group 3	LRP1B	missense	A1553V
DE-0263058	Group 3	LRP1B	missense	D1590G
DE-0263058	Group 3	LRP1B	missense	D3519Y
DE-0263058	Group 3	LRP1B	missense	D3701Y
DE-0263058	Group 3	LRP1B	missense	K1497T
DE-0263058	Group 3	LRP1B	missense	L3714I
DE-0263058	Group 3	LRP1B	missense	R151K
DE-0263058	Group 3	LRP1B	missense	S1265Y
DE-0263058	Group 3	LRP1B	missense	T1106A
DE-0263058	Group 3	LRP1B	nonsense	E4584X
DE-0263058	Group 3	PIK3CA	missense	T462A
DE-0263058	Group 3	PIK3CA	missense	N465H
DE-0263058	Group 3	RB1	missense	E428D
DE-0263058	Group 3	RB1	missense	R445Q
DE-0263058	Group 3	RB1	nonsense	E125X
DE-0263058	Group 3	TP53	missense	I162S
DE-0263058	Group 3	TP53	nonsense	R213X
DE-0292601	Group 3	APC	missense	A1474D
DE-0292601	Group 3	APC	nonsense	S1201*
DE-0292601	Group 3	APC	nonsense	S1567*
DE-0292601	Group 3	ARID1A	missense	M1661I
DE-0292601	Group 3	ATM	missense	E594K
DE-0292601	Group 3	ATM	missense	L120I
DE-0292601	Group 3	BRCA1	splice_region	c.5153-12T>G
DE-0292601	Group 3	BRCA2	missense	T1483A
DE-0292601	Group 3	BRCA2	missense	V2325A
DE-0292601	Group 3	BRCA2	nonsense	E97*
DE-0292601	Group 3	BRCA2	nonsense	E1308*
DE-0292601	Group 3	LRP1B	missense	D1124Y
DE-0292601	Group 3	LRP1B	missense	F4124L
DE-0292601	Group 3	LRP1B	missense	G163V
DE-0292601	Group 3	LRP1B	missense	K2222N
DE-0292601	Group 3	LRP1B	missense	L279I
DE-0292601	Group 3	LRP1B	missense	N1766K
DE-0292601	Group 3	LRP1B	missense	R1632Q
DE-0292601	Group 3	LRP1B	missense	R851C
DE-0292601	Group 3	LRP1B	missense	R861W
DE-0292601	Group 3	LRP1B	missense	V3184A
DE-0292601	Group 3	LRP1B	nonsense	R441*
DE-0292601	Group 3	PIK3CA	missense	E453K
DE-0292601	Group 3	PIK3CA	missense	N1044K
DE-0292601	Group 3	PTEN	missense	K80N
DE-0292601	Group 3	RB1	missense	S302Y
DE-0292601	Group 3	RB1	nonsense	E323*
DE-0292601	Group 3	RB1	nonsense	S838*
DE-0292601	Group 3	SETD2	missense	R529I
DE-0292601	Group 3	SETD2	missense	S2218Y
DE-0292601	Group 3	TP53	missense	D148Y
DE-0293362	Group 3	APC	missense	F1093V
DE-0293362	Group 3	APC	missense	P734S
DE-0293362	Group 3	APC	nonsense	R2204*
DE-0293362	Group 3	APC	nonsense	S1545*
DE-0293362	Group 3	APC	nonsense	S943*
DE-0293362	Group 3	ATM	missense	F2839L
DE-0293362	Group 3	ATM	missense	D814G
DE-0293362	Group 3	ATM	missense	I136M
DE-0293362	Group 3	ATM	nonsense	E390*
DE-0293362	Group 3	BRCA1	missense	R823I
DE-0293362	Group 3	BRCA2	nonsense	E97*
DE-0293362	Group 3	KMT2D	missense	R5021Q
DE-0293362	Group 3	KRAS	missense	K179N
DE-0293362	Group 3	LRP1B	missense	R3638W
DE-0293362	Group 3	LRP1B	missense	I624M
DE-0293362	Group 3	LRP1B	missense	N3920T
DE-0293362	Group 3	LRP1B	missense	R295Q
DE-0293362	Group 3	LRP1B	nonsense	E3055*
DE-0293362	Group 3	RB1	missense	R272I
DE-0293362	Group 3	RB1	nonsense	E237*
DE-0293362	Group 3	SETD2	missense	R601I
DE-0293405	Group 3	APC	missense	A1299V
DE-0293405	Group 3	APC	missense	L1482I
DE-0293405	Group 3	APC	missense	L334V
DE-0293405	Group 3	APC	missense	N2098K
DE-0293405	Group 3	APC	missense	N2624D
DE-0293405	Group 3	APC	nonsense	R1450*
DE-0293405	Group 3	APC	nonsense	R24*
DE-0293405	Group 3	APC	nonsense	E868*
DE-0293405	Group 3	APC	nonsense	S1194*
DE-0293405	Group 3	ARID1A	missense	Q790H
DE-0293405	Group 3	ARID1A	missense	K1069N
DE-0293405	Group 3	ARID1A	nonsense	R1989*
DE-0293405	Group 3	ATM	missense	R153I
DE-0293405	Group 3	ATM	missense	I2203T
DE-0293405	Group 3	ATM	missense	K2431T
DE-0293405	Group 3	ATM	missense	L1439I
DE-0293405	Group 3	ATM	missense	L2965S
DE-0293405	Group 3	ATM	missense	S2168L
DE-0293405	Group 3	ATM	missense	S571Y
DE-0293405	Group 3	ATM	missense	V187L
DE-0293405	Group 3	ATM	nonsense	R250*
DE-0293405	Group 3	BRCA1	missense	L750I
DE-0293405	Group 3	BRCA1	missense	E730D
DE-0293405	Group 3	BRCA1	nonsense	E1638*
DE-0293405	Group 3	BRCA2	missense	C311R
DE-0293405	Group 3	BRCA2	missense	F2254C
DE-0293405	Group 3	BRCA2	missense	K3257N
DE-0293405	Group 3	BRCA2	missense	K436N
DE-0293405	Group 3	BRCA2	missense	Q2345H
DE-0293405	Group 3	BRCA2	missense	R468I
DE-0293405	Group 3	BRCA2	missense	S708Y
DE-0293405	Group 3	BRCA2	nonsense	E97*
DE-0293405	Group 3	BRCA2	nonsense	E1113*
DE-0293405	Group 3	KMT2D	missense	R2922W
DE-0293405	Group 3	KRAS	missense	K117N
DE-0293405	Group 3	LRP1B	missense	L38I
DE-0293405	Group 3	LRP1B	missense	K4588N
DE-0293405	Group 3	LRP1B	missense	L4070V
DE-0293405	Group 3	LRP1B	missense	N4017T
DE-0293405	Group 3	LRP1B	missense	Q3913H
DE-0293405	Group 3	LRP1B	nonsense	E720*
DE-0293405	Group 3	RB1	missense	E440K
DE-0293405	Group 3	RB1	nonsense	E137*
DE-0293405	Group 3	SETD2	missense	L1357F
DE-0293405	Group 3	SETD2	nonsense	E240*
DE-0293405	Group 3	SETD2	nonsense	E670*
DE-0293405	Group 3	TP53	nonsense	R213*
DE-0200643	Group 3	APC	missense	S1400L
DE-0200643	Group 3	APC	missense	G2383C
DE-0200643	Group 3	APC	missense	R2721C
DE-0200643	Group 3	APC	missense	R2833C
DE-0200643	Group 3	APC	missense	S331L
DE-0200643	Group 3	APC	missense	S926Y
DE-0200643	Group 3	APC	nonsense	R1114X
DE-0200643	Group 3	APC	nonsense	R1450X
DE-0200643	Group 3	APC	nonsense	R213X
DE-0200643	Group 3	APC	nonsense	R2505X
DE-0200643	Group 3	ARID1A	missense	S2179N
DE-0200643	Group 3	ATM	missense	I258S
DE-0200643	Group 3	ATM	missense	R32C
DE-0200643	Group 3	ATM	missense	T1156M
DE-0200643	Group 3	ATM	nonsense	E376X
DE-0200643	Group 3	ATM	splice_region	c.496+1G>A
DE-0200643	Group 3	BRCA1	missense	R252C
DE-0200643	Group 3	BRCA1	missense	A102G
DE-0200643	Group 3	BRCA2	missense	A3029V
DE-0200643	Group 3	BRCA2	missense	K2043Q
DE-0200643	Group 3	BRCA2	missense	K3059N
DE-0200643	Group 3	BRCA2	missense	S1907A
DE-0200643	Group 3	BRCA2	missense	S1955A
DE-0200643	Group 3	BRCA2	missense	Y3203H
DE-0200643	Group 3	BRCA2	nonsense	G1696X
DE-0200643	Group 3	KMT2D	missense	R5159W
DE-0200643	Group 3	KMT2D	missense	R4989W
DE-0200643	Group 3	KMT2D	missense	S4321L
DE-0200643	Group 3	KMT2D	missense	T3384A
DE-0200643	Group 3	KMT2D	missense	T2203M
DE-0200643	Group 3	KMT2D	missense	R1759C
DE-0200643	Group 3	KMT2D	missense	R1312C
DE-0200643	Group 3	KMT2D	missense	S246R
DE-0200643	Group 3	KMT2D	nonsense	E803X
DE-0200643	Group 3	LRP1B	missense	D2068N
DE-0200643	Group 3	LRP1B	missense	D3095N
DE-0200643	Group 3	LRP1B	missense	A1615V
DE-0200643	Group 3	LRP1B	missense	E2216K
DE-0200643	Group 3	LRP1B	missense	R2025H
DE-0200643	Group 3	LRP1B	missense	S2669P
DE-0200643	Group 3	LRP1B	missense	T1305A
DE-0200643	Group 3	LRP1B	missense	T834A
DE-0200643	Group 3	LRP1B	nonsense	Q2981X
DE-0200643	Group 3	LRP1B	nonsense	R2138X
DE-0200643	Group 3	LRP1B	splice_region	c.13142+2T>C
DE-0200643	Group 3	RB1	nonsense	E323X
DE-0200643	Group 3	SETD2	missense	D350Y
DE-0200643	Group 3	SETD2	nonsense	E1756X
DE-0200643	Group 3	SETD2	nonsense	E777X
DE-0238257	Group 3	APC	frame_shift_ins	A1492fs
DE-0238257	Group 3	APC	missense	E1720A
DE-0238257	Group 3	APC	missense	S331P
DE-0238257	Group 3	APC	nonsense	R805X
DE-0238257	Group 3	ARID1A	missense	R596H
DE-0238257	Group 3	ATM	missense	R1086C
DE-0238257	Group 3	ATM	missense	A2893V
DE-0238257	Group 3	ATM	missense	L2995I
DE-0238257	Group 3	ATM	missense	L3045I
DE-0238257	Group 3	ATM	missense	S1947F
DE-0238257	Group 3	BRCA1	nonsense	E755X
DE-0238257	Group 3	BRCA2	missense	S3319Y
DE-0238257	Group 3	BRCA2	missense	E2663K
DE-0238257	Group 3	BRCA2	missense	K1565N
DE-0238257	Group 3	KMT2D	missense	R1958C
DE-0238257	Group 3	KMT2D	nonsense	R3707X
DE-0238257	Group 3	KRAS	missense	A146T
DE-0238257	Group 3	LRP1B	missense	F3690L
DE-0238257	Group 3	LRP1B	missense	R1267C
DE-0238257	Group 3	LRP1B	missense	R3638W
DE-0238257	Group 3	LRP1B	missense	A4152T
DE-0238257	Group 3	LRP1B	missense	D2579Y
DE-0238257	Group 3	LRP1B	missense	E4182K
DE-0238257	Group 3	LRP1B	missense	G1055V
DE-0238257	Group 3	LRP1B	missense	K4112T
DE-0238257	Group 3	LRP1B	missense	K4232T
DE-0238257	Group 3	LRP1B	missense	P3432S
DE-0238257	Group 3	LRP1B	missense	Y1450C
DE-0238257	Group 3	LRP1B	nonsense	R4573X
DE-0238257	Group 3	PIK3CA	missense	R88Q
DE-0238257	Group 3	PIK3CA	missense	R741Q
DE-0238257	Group 3	PTEN	missense	A79V
DE-0238257	Group 3	RB1	missense	E533K
DE-0238257	Group 3	RB1	missense	S180L
DE-0238257	Group 3	RB1	missense	D330Y
DE-0238257	Group 3	RB1	missense	L731R
DE-0238257	Group 3	RB1	missense	R358Q
DE-0238257	Group 3	RB1	missense	R451H
DE-0238257	Group 3	RB1	nonsense	E545X
DE-0238257	Group 3	SETD2	missense	R1879H
DE-0243737	Group 3	APC	missense	L795I
DE-0243737	Group 3	APC	missense	T600A
DE-0243737	Group 3	APC	missense	Y159N
DE-0243737	Group 3	APC	nonsense	R1450X
DE-0243737	Group 3	APC	nonsense	R805X
DE-0243737	Group 3	ARID1A	missense	R1722Q
DE-0243737	Group 3	ARID1A	missense	E1935G
DE-0243737	Group 3	ARID1A	missense	R1980C
DE-0243737	Group 3	ARID1A	nonsense	R1989X
DE-0243737	Group 3	ATM	nonsense	E650X
DE-0243737	Group 3	ATM	missense	L2544I
DE-0243737	Group 3	ATM	missense	L928S
DE-0243737	Group 3	ATM	missense	N1395K
DE-0243737	Group 3	ATM	missense	R23Q
DE-0243737	Group 3	ATM	missense	R2691C
DE-0243737	Group 3	BRCA1	missense	K987N
DE-0243737	Group 3	BRCA1	missense	E575K
DE-0243737	Group 3	BRCA2	missense	K1474E
DE-0243737	Group 3	BRCA2	missense	K1602T
DE-0243737	Group 3	BRCA2	missense	K1678T
DE-0243737	Group 3	BRCA2	missense	L1715V
DE-0243737	Group 3	BRCA2	missense	R3005I
DE-0243737	Group 3	BRCA2	missense	S2984A
DE-0243737	Group 3	BRCA2	nonsense	E1036X
DE-0243737	Group 3	BRCA2	nonsense	E690X
DE-0243737	Group 3	KMT2D	other	Q3742_Q3743del
DE-0243737	Group 3	KMT2D	missense	K1760N
DE-0243737	Group 3	KMT2D	missense	E1171K
DE-0243737	Group 3	KMT2D	missense	F372C
DE-0243737	Group 3	LRP1B	missense	D3933Y
DE-0243737	Group 3	LRP1B	missense	A819D
DE-0243737	Group 3	LRP1B	missense	F1101L
DE-0243737	Group 3	LRP1B	missense	F526L
DE-0243737	Group 3	LRP1B	missense	G3654V
DE-0243737	Group 3	LRP1B	missense	K1706R
DE-0243737	Group 3	LRP1B	missense	K2885E
DE-0243737	Group 3	LRP1B	missense	R3828H
DE-0243737	Group 3	LRP1B	missense	T4158R
DE-0243737	Group 3	LRP1B	missense	V387A
DE-0243737	Group 3	LRP1B	splice_region	c.1237-1G>T
DE-0243737	Group 3	PTEN	missense	R173H
DE-0243737	Group 3	RB1	missense	K164T
DE-0243737	Group 3	RB1	splice_region	c.2714-5dupT
DE-0243737	Group 3	SETD2	missense	K1386N
DE-0243737	Group 3	SETD2	missense	L1771P
DE-0243737	Group 3	SETD2	missense	R1710H
DE-0247546	Group 3	APC	missense	S1400L
DE-0247546	Group 3	APC	missense	S63P
DE-0247546	Group 3	APC	nonsense	R876X
DE-0247546	Group 3	APC	nonsense	E1577X
DE-0247546	Group 3	ATM	missense	I1294S
DE-0247546	Group 3	ATM	missense	Y1241C
DE-0247546	Group 3	ATM	nonsense	E277X
DE-0247546	Group 3	BRCA1	missense	E286K
DE-0247546	Group 3	BRCA1	splice_region	c.671-6T>G
DE-0247546	Group 3	BRCA2	missense	E2258K
DE-0247546	Group 3	BRCA2	missense	F1837V
DE-0247546	Group 3	BRCA2	missense	L700V
DE-0247546	Group 3	BRCA2	missense	R1131S
DE-0247546	Group 3	BRCA2	nonsense	E1456X
DE-0247546	Group 3	BRCA2	splice_region	c.632-10T>G
DE-0247546	Group 3	KMT2D	other	G4265del
DE-0247546	Group 3	LRP1B	missense	F3131S
DE-0247546	Group 3	LRP1B	missense	N2507H
DE-0247546	Group 3	LRP1B	missense	Q1674E
DE-0247546	Group 3	LRP1B	missense	R636W
DE-0247546	Group 3	LRP1B	nonsense	E2266X
DE-0247546	Group 3	PIK3CA	missense	R88Q
DE-0247546	Group 3	PIK3CA	missense	T1025A
DE-0247546	Group 3	PTEN	missense	R15K
DE-0247546	Group 3	RB1	nonsense	E413X
DE-0247546	Group 3	SETD2	missense	D790Y
DE-0247546	Group 3	SETD2	missense	R2024Q
DE-0247546	Group 3	SETD2	missense	L2116R
DE-0247546	Group 3	SETD2	missense	R1708Q
DE-0247546	Group 3	TP53	missense	S314P
DE-0288412	Group 3	APC	missense	I2666S
DE-0288412	Group 3	APC	missense	S1252F
DE-0288412	Group 3	APC	missense	S1964F
DE-0288412	Group 3	APC	nonsense	R1114*
DE-0288412	Group 3	APC	nonsense	R2237*
DE-0288412	Group 3	APC	nonsense	S142*
DE-0288412	Group 3	ARID1A	nonsense	R1721*
DE-0288412	Group 3	ATM	missense	H192N
DE-0288412	Group 3	ATM	missense	K477T
DE-0288412	Group 3	ATM	missense	R1086C
DE-0288412	Group 3	ATM	missense	R153I
DE-0288412	Group 3	ATM	nonsense	R248*
DE-0288412	Group 3	BRCA2	nonsense	E1518*
DE-0288412	Group 3	BRCA2	nonsense	E1646*
DE-0288412	Group 3	BRCA2	nonsense	E2121*
DE-0288412	Group 3	KMT2D	nonsense	R3707*
DE-0288412	Group 3	KRAS	missense	G13D
DE-0288412	Group 3	LRP1B	missense	D992N
DE-0288412	Group 3	LRP1B	missense	F3713V
DE-0288412	Group 3	LRP1B	missense	H448N
DE-0288412	Group 3	LRP1B	missense	I1417V
DE-0288412	Group 3	LRP1B	missense	P3589S
DE-0288412	Group 3	LRP1B	missense	S49N
DE-0288412	Group 3	LRP1B	splice_region	c.13142+2T>C
DE-0288412	Group 3	PIK3CA	missense	R992Q
DE-0288412	Group 3	PTEN	missense	R130Q
DE-0288412	Group 3	RB1	missense	E533K
DE-0288412	Group 3	RB1	missense	R272I
DE-0288412	Group 3	SETD2	missense	D790Y
DE-0288412	Group 3	SETD2	missense	R1496Q
DE-0288412	Group 3	SETD2	missense	R1826H
DE-0288412	Group 3	SETD2	missense	S1849L
DE-0288412	Group 3	SETD2	missense	S344N
DE-0288412	Group 3	SETD2	nonsense	E748*
DE-0193018	Group 3	APC	frame_shift_ins	D1562fs
DE-0193018	Group 3	APC	missense	R1858Q
DE-0193018	Group 3	APC	nonsense	R1114X
DE-0193018	Group 3	APC	nonsense	R2204X
DE-0193018	Group 3	ARID1A	missense	K1069N
DE-0193018	Group 3	ARID1A	nonsense	S1184X
DE-0193018	Group 3	ATM	missense	N1081K
DE-0193018	Group 3	ATM	missense	Q1689L
DE-0193018	Group 3	ATM	missense	S1152Y
DE-0193018	Group 3	ATM	nonsense	E2245X
DE-0193018	Group 3	BRCA1	missense	S708Y
DE-0193018	Group 3	BRCA1	missense	E362D
DE-0193018	Group 3	BRCA1	missense	S265Y
DE-0193018	Group 3	BRCA1	missense	S114Y
DE-0193018	Group 3	BRCA2	missense	S1832Y
DE-0193018	Group 3	BRCA2	missense	E1734K
DE-0193018	Group 3	BRCA2	nonsense	E2210X
DE-0193018	Group 3	KMT2D	missense	E4025A
DE-0193018	Group 3	KRAS	missense	R164Q
DE-0193018	Group 3	KRAS	missense	G60D
DE-0193018	Group 3	LRP1B	frame_shift_ins	G1953fs
DE-0193018	Group 3	LRP1B	missense	F3994L
DE-0193018	Group 3	LRP1B	missense	L1576I
DE-0193018	Group 3	LRP1B	missense	D3910N
DE-0193018	Group 3	LRP1B	missense	G4144V
DE-0193018	Group 3	LRP1B	missense	G794C
DE-0193018	Group 3	LRP1B	missense	I1770T
DE-0193018	Group 3	LRP1B	missense	K452T
DE-0193018	Group 3	LRP1B	missense	L3042F
DE-0193018	Group 3	LRP1B	missense	L3890F
DE-0193018	Group 3	LRP1B	missense	N880H
DE-0193018	Group 3	LRP1B	missense	R1072H
DE-0193018	Group 3	LRP1B	missense	R2060C
DE-0193018	Group 3	LRP1B	missense	R2553Q
DE-0193018	Group 3	LRP1B	missense	S2000F
DE-0193018	Group 3	LRP1B	missense	S4529N
DE-0193018	Group 3	LRP1B	nonsense	E3055X
DE-0193018	Group 3	PTEN	missense	R130Q
DE-0193018	Group 3	PTEN	nonsense	E299X
DE-0193018	Group 3	SETD2	missense	G857D
DE-0193018	Group 3	TP53	missense	R213Q
DE-0207932	Group 3	APC	missense	H2834R
DE-0207932	Group 3	APC	missense	S948F
DE-0207932	Group 3	APC	nonsense	R876X
DE-0207932	Group 3	APC	nonsense	S1587X
DE-0207932	Group 3	ARID1A	nonsense	K2159X
DE-0207932	Group 3	ATM	missense	P1639L
DE-0207932	Group 3	ATM	missense	I1290M
DE-0207932	Group 3	ATM	missense	T664I
DE-0207932	Group 3	ATM	missense	T878I
DE-0207932	Group 3	ATM	nonsense	R457X
DE-0207932	Group 3	BRCA1	missense	L218F
DE-0207932	Group 3	BRCA2	missense	A1439T
DE-0207932	Group 3	BRCA2	missense	E2475K
DE-0207932	Group 3	BRCA2	missense	R2318Q
DE-0207932	Group 3	BRCA2	nonsense	E866X
DE-0207932	Group 3	KMT2D	missense	P4951S
DE-0207932	Group 3	KMT2D	missense	L4575I
DE-0207932	Group 3	KMT2D	missense	Q3522H
DE-0207932	Group 3	KMT2D	missense	R2443H
DE-0207932	Group 3	KMT2D	missense	R1709H
DE-0207932	Group 3	KMT2D	missense	R1586H
DE-0207932	Group 3	KMT2D	missense	R1313Q
DE-0207932	Group 3	KMT2D	missense	R185H
DE-0207932	Group 3	KMT2D	nonsense	R5282X
DE-0207932	Group 3	LRP1B	frame_shift_ins	N2808fs
DE-0207932	Group 3	LRP1B	missense	D1828A
DE-0207932	Group 3	LRP1B	missense	D2615N
DE-0207932	Group 3	LRP1B	missense	D2829N
DE-0207932	Group 3	LRP1B	missense	P1164H
DE-0207932	Group 3	LRP1B	missense	P2019T
DE-0207932	Group 3	LRP1B	missense	Q3513H
DE-0207932	Group 3	LRP1B	missense	S1725I
DE-0207932	Group 3	LRP1B	missense	Y139C
DE-0207932	Group 3	LRP1B	nonsense	W1351X
DE-0207932	Group 3	PIK3CA	missense	A333T
DE-0207932	Group 3	PTEN	splice_region	c.635-1G>T
DE-0207932	Group 3	RB1	nonsense	R910X
DE-0207932	Group 3	RPL22	frame_shift_ins	K15fs
DE-0207932	Group 3	SETD2	missense	R1523H
DE-0207932	Group 3	SETD2	missense	R2113H
DE-0207932	Group 3	TP53	missense	L194R
DE-0207932	Group 3	TP53	missense	R181C
DE-0207932	Group 3	TP53	missense	S121Y
DE-0234085	Group 3	APC	missense	A415T
DE-0234085	Group 3	APC	missense	F1195V
DE-0234085	Group 3	APC	missense	R1171C
DE-0234085	Group 3	APC	nonsense	R1450X
DE-0234085	Group 3	APC	nonsense	R213X
DE-0234085	Group 3	APC	nonsense	R348X
DE-0234085	Group 3	ARID1A	missense	A817V
DE-0234085	Group 3	ARID1A	missense	T1514M
DE-0234085	Group 3	ARID1A	missense	P1568H
DE-0234085	Group 3	ARID1A	missense	R1833C
DE-0234085	Group 3	ARID1A	missense	R2232W
DE-0234085	Group 3	ATM	missense	P1639L
DE-0234085	Group 3	ATM	missense	A1175V
DE-0234085	Group 3	ATM	frame_shift_ins	V1268fs
DE-0234085	Group 3	BRCA2	missense	N863K
DE-0234085	Group 3	KMT2D	missense	R5214H
DE-0234085	Group 3	KMT2D	missense	D5040G
DE-0234085	Group 3	KMT2D	nonsense	R4904X
DE-0234085	Group 3	KMT2D	frame_shift_ins	T4629fs
DE-0234085	Group 3	KMT2D	missense	L4374M
DE-0234085	Group 3	KMT2D	missense	R3127H
DE-0234085	Group 3	KMT2D	missense	A1718V
DE-0234085	Group 3	KMT2D	missense	Q1717R
DE-0234085	Group 3	KRAS	missense	R135K
DE-0234085	Group 3	LRP1B	missense	R4120M
DE-0234085	Group 3	LRP1B	missense	A960T
DE-0234085	Group 3	LRP1B	missense	A474V
DE-0234085	Group 3	PIK3CA	missense	A1035V
DE-0234085	Group 3	RPL22	frame_shift_ins	K15fs
DE-0234085	Group 3	TP53	nonsense	Q104X
DE-0237500	Group 3	APC	nonsense	R232X
DE-0237500	Group 3	APC	frame_shift_ins	S1465fs
DE-0237500	Group 3	APC	frame_shift_ins	V2194fs
DE-0237500	Group 3	ARID1A	frame_shift_ins	G277fs
DE-0237500	Group 3	ARID1A	missense	R2143H
DE-0237500	Group 3	ATM	frame_shift_ins	K2811fs
DE-0237500	Group 3	ATM	missense	A135D
DE-0237500	Group 3	ATM	missense	P962S
DE-0237500	Group 3	ATM	missense	R2453C
DE-0237500	Group 3	ATM	frame_shift_ins	S1455fs
DE-0237500	Group 3	BRCA1	missense	L1854M
DE-0237500	Group 3	BRCA2	missense	A338T
DE-0237500	Group 3	BRCA2	missense	T768I
DE-0237500	Group 3	BRCA2	missense	V1166I
DE-0237500	Group 3	BRCA2	frame_shift_ins	K1691fs
DE-0237500	Group 3	KMT2D	frame_shift_ins	P2354fs
DE-0237500	Group 3	KMT2D	missense	R1292C
DE-0237500	Group 3	KRAS	missense	A146T
DE-0237500	Group 3	LRP1B	missense	T4349M
DE-0237500	Group 3	LRP1B	missense	P2019L
DE-0237500	Group 3	LRP1B	splice_region	c.2771-1G>A
DE-0237500	Group 3	LRP1B	missense	G314S
DE-0237500	Group 3	PTEN	frame_shift_ins	K267fs
DE-0237500	Group 3	PTEN	frame_shift_ins	N323fs
DE-0237500	Group 3	RPL22	frame_shift_ins	K15fs
DE-0237500	Group 3	SETD2	missense	T485A
DE-0185829	Group 4	BRCA1	missense	A1453S
DE-0185829	Group 4	BRCA1	missense	E1167G
DE-0185829	Group 4	KMT2D	missense	A5166T
DE-0185829	Group 4	KMT2D	missense	H751Y
DE-0185829	Group 4	KMT2D	frame_shift_ins	K304fs
DE-0185829	Group 4	LRP1B	frame_shift_ins	N98fs
DE-0185829	Group 4	RPL22	frame_shift_ins	K15fs
DE-0185829	Group 4	TP53	nonsense	Q144X
DE-0185829	Group 4	TP53	frame_shift_ins	S90fs
DE-0185984	Group 4	APC	nonsense	E1286X
DE-0185984	Group 4	APC	frame_shift_ins	E1309fs
DE-0185984	Group 4	APC	missense	L2056F
DE-0185984	Group 4	ATM	missense	N1005D
DE-0185984	Group 4	BRCA2	missense	A1233V
DE-0185984	Group 4	PIK3CA	missense	E545K
DE-0186402	Group 4	ARID1A	frame_shift_ins	T238fs
DE-0186402	Group 4	ARID1A	frame_shift_ins	K1072fs
DE-0188379	Group 4	KMT2D	nonsense	S4727X
DE-0188379	Group 4	KRAS	missense	G12V
DE-0188379	Group 4	LRP1B	missense	H2813R
DE-0188420	Group 4	APC	nonsense	R1114X
DE-0188420	Group 4	APC	nonsense	R232X
DE-0188420	Group 4	ATM	nonsense	K764X
DE-0188420	Group 4	KMT2D	missense	R4975H
DE-0188420	Group 4	KRAS	missense	G13D
DE-0188420	Group 4	LRP1B	missense	V2775M
DE-0188420	Group 4	LRP1B	missense	W1792L
DE-0188420	Group 4	LRP1B	missense	R1381G
DE-0188420	Group 4	LRP1B	missense	I1263V
DE-0188420	Group 4	SETD2	missense	G857S
DE-0188420	Group 4	TP53	missense	R273H
DE-0188420	Group 4	TP53	nonsense	R196X
DE-0189909	Group 4	KRAS	missense	G12D
DE-0189909	Group 4	PIK3CA	missense	E545K
DE-0190090	Group 4	APC	nonsense	Q1175X
DE-0190090	Group 4	APC	nonsense	R1114X
DE-0190090	Group 4	ARID1A	frame_shift_ins	A325fs
DE-0190090	Group 4	ATM	frame_shift_ins	K2811fs
DE-0190090	Group 4	KMT2D	missense	R5390W
DE-0190090	Group 4	KRAS	missense	G12D
DE-0190194	Group 4	APC	missense	E428G
DE-0190194	Group 4	APC	missense	K516N
DE-0190194	Group 4	APC	nonsense	R1450X
DE-0190194	Group 4	ARID1A	missense	A246T
DE-0190194	Group 4	ARID1A	missense	R1223H
DE-0190194	Group 4	ATM	missense	R337H
DE-0190194	Group 4	ATM	nonsense	W2109X
DE-0190194	Group 4	KMT2D	other	Q3741del
DE-0190194	Group 4	KMT2D	missense	Q3311R
DE-0190194	Group 4	KMT2D	frame_shift_ins	P2354fs
DE-0190194	Group 4	KMT2D	frame_shift_ins	P648fs
DE-0190194	Group 4	KRAS	missense	G13D
DE-0190194	Group 4	RB1	missense	R320Q
DE-0190194	Group 4	RPL22	frame_shift_ins	K15fs
DE-0190194	Group 4	SETD2	missense	F1650V
DE-0191588	Group 4	ARID1A	frame_shift_ins	P1468fs
DE-0191588	Group 4	ARID1A	frame_shift_ins	F2141fs
DE-0191588	Group 4	BRCA2	frame_shift_ins	W1692fs
DE-0191588	Group 4	KMT2D	missense	R5002Q
DE-0191588	Group 4	KMT2D	frame_shift_ins	Q3839fs
DE-0191588	Group 4	LRP1B	missense	R1652S
DE-0191588	Group 4	PIK3CA	missense	D1017N
DE-0191588	Group 4	RPL22	frame_shift_ins	K15fs
DE-0191997	Group 4	ARID1A	frame_shift_ins	D1850fs
DE-0191997	Group 4	ARID1A	nonsense	Q2210X
DE-0191997	Group 4	ATM	missense	E2052K
DE-0191997	Group 4	ATM	missense	Q2002P
DE-0191997	Group 4	ATM	frame_shift_ins	S214fs
DE-0191997	Group 4	BRCA1	frame_shift_ins	K527fs
DE-0191997	Group 4	RPL22	frame_shift_ins	K15fs
DE-0192955	Group 4	KMT2D	missense	G3710R
DE-0196755	Group 4	APC	missense	P1467S
DE-0196755	Group 4	APC	nonsense	R499X
DE-0196755	Group 4	APC	frame_shift_ins	T1493fs
DE-0196755	Group 4	BRCA2	missense	P1496S
DE-0196755	Group 4	PIK3CA	missense	G364R
DE-0196755	Group 4	SETD2	missense	R1509K
DE-0196755	Group 4	SETD2	missense	S1012N
DE-0196755	Group 4	SETD2	missense	K772R
DE-0196755	Group 4	TP53	missense	F134S
DE-0253340	Group 4	APC	frame_shift_ins	N1455fs
DE-0253340	Group 4	APC	nonsense	R564X
DE-0253340	Group 4	ARID1A	nonsense	Q1486X
DE-0253340	Group 4	KMT2D	frame_shift_ins	G1235fs
DE-0253340	Group 4	KRAS	missense	G13D
DE-0253340	Group 4	LRP1B	missense	E770D
DE-0253340	Group 4	TP53	missense	R273C
DE-0269347	Group 4	APC	missense	L2168I
DE-0269347	Group 4	APC	missense	F1867C
DE-0269347	Group 4	APC	missense	S2026Y
DE-0269347	Group 4	APC	nonsense	R1114*
DE-0269347	Group 4	APC	nonsense	Y1376*
DE-0269347	Group 4	ATM	missense	L1291I
DE-0269347	Group 4	ATM	missense	R1086C
DE-0269347	Group 4	ATM	missense	C1900S
DE-0269347	Group 4	ATM	missense	E2815D
DE-0269347	Group 4	ATM	missense	F1068V
DE-0269347	Group 4	ATM	missense	F1932L
DE-0269347	Group 4	ATM	missense	L1061I
DE-0269347	Group 4	ATM	missense	L1347V
DE-0269347	Group 4	ATM	missense	L722V
DE-0269347	Group 4	ATM	missense	R2642I
DE-0269347	Group 4	ATM	missense	T1389A
DE-0269347	Group 4	ATM	nonsense	E1996*
DE-0269347	Group 4	BRCA1	missense	C994Y
DE-0269347	Group 4	BRCA1	missense	P115H
DE-0269347	Group 4	BRCA1	missense	T164N
DE-0269347	Group 4	BRCA1	splice_region	c.302-1G>T
DE-0269347	Group 4	BRCA2	missense	E1511K
DE-0269347	Group 4	BRCA2	missense	K689R
DE-0269347	Group 4	BRCA2	missense	K956T
DE-0269347	Group 4	BRCA2	missense	Q3227K
DE-0269347	Group 4	BRCA2	missense	S2001A
DE-0269347	Group 4	BRCA2	missense	S445Y
DE-0269347	Group 4	BRCA2	missense	T1707N
DE-0269347	Group 4	BRCA2	nonsense	E97*
DE-0269347	Group 4	KMT2D	missense	P4048L
DE-0269347	Group 4	KRAS	missense	K179N
DE-0269347	Group 4	PIK3CA	missense	C242S
DE-0269347	Group 4	PIK3CA	missense	E563K
DE-0269347	Group 4	PIK3CA	missense	E707K
DE-0269347	Group 4	PIK3CA	missense	F872L
DE-0269347	Group 4	PIK3CA	missense	R401Q
DE-0269347	Group 4	PIK3CA	missense	R88Q
DE-0269347	Group 4	PTEN	missense	F341V
DE-0269347	Group 4	PTEN	missense	R173H
DE-0269347	Group 4	PTEN	missense	N356T
DE-0269347	Group 4	PTEN	nonsense	E299*
DE-0269347	Group 4	RB1	missense	K427N
DE-0269347	Group 4	RB1	nonsense	E125*
DE-0269347	Group 4	RB1	nonsense	E237*
DE-0269347	Group 4	RB1	nonsense	E282*
DE-0269347	Group 4	SETD2	missense	D350Y
DE-0269347	Group 4	SETD2	nonsense	E927*
DE-0269347	Group 4	SETD2	nonsense	G1621*
DE-0269878	Group 4	APC	nonsense	R283*
DE-0269878	Group 4	APC	nonsense	R1450*
DE-0269878	Group 4	ARID1A	missense	G1398W
DE-0269878	Group 4	ATM	missense	R925M
DE-0269878	Group 4	KMT2D	missense	R4229Q
DE-0269878	Group 4	KMT2D	frame_shift_ins	G3698fs
DE-0269878	Group 4	KMT2D	missense	A2294T
DE-0269878	Group 4	KRAS	missense	G13D
DE-0269878	Group 4	PIK3CA	missense	H1047R
DE-0269878	Group 4	PTEN	nonsense	R130*
DE-0269878	Group 4	RPL22	frame_shift_ins	K15fs
DE-0275984	Group 4	ARID1A	missense	G838R
DE-0275984	Group 4	ARID1A	missense	L1309H
DE-0275984	Group 4	KMT2D	missense	E1747K
DE-0275984	Group 4	KMT2D	missense	E1679Q
DE-0275984	Group 4	KRAS	missense	G13D
DE-0275984	Group 4	LRP1B	missense	S1650N
DE-0275984	Group 4	PIK3CA	missense	E545K
DE-0275984	Group 4	TP53	missense	N235D
DE-0299800	Group 4	ATM	missense	G506C
DE-0299800	Group 4	KRAS	missense	Q61R
DE-0306030	Group 4	APC	nonsense	Q1291*
DE-0306030	Group 4	APC	nonsense	R283*
DE-0306030	Group 4	ARID1A	missense	G37D
DE-0306030	Group 4	TP53	missense	Y220C
DE-0307677	Group 4	APC	nonsense	R216*
DE-0307677	Group 4	KRAS	missense	G13D
DE-0307677	Group 4	PIK3CA	missense	E542K
DE-0307677	Group 4	TP53	missense	R248W

## Sheet: Fig3A CRC KRAS 
Supplemental Table 1. KRAS mutation counts for CRC in Figure 4A and POLE mutation signature context (KRAS A146T).
Group 1			Group 2			Group 3			Group 4
Mutation	Count	Frequency (%)	Mutation	Count	Frequency (%)	Mutation	Count	Frequency (%)	Mutation	Count	Frequency (%)			POLE MUTATION SIGNATURE: KRAS
G12V	8	44.4444	A146T	2	33.3333	A146T	5	29.4118	G13D	6	54.5455			Gene	Mutation
G12D	6	33.3333	G13D	1	16.6667	N116H	1	5.88235	G12D	2	18.1818					Original Context	Mutated Context
G12S	2	11.1111	Q61H	1	16.6667	E49X	1	5.88235	G12V	1	9.09091			KRAS	c.436G>A
G13D	1	5.55556	N116H	1	16.6667	E31K	1	5.88235	K179N	1	9.09091				(p.Ala146Thr)	A GCA	A ACA
G12C	1	5.55556	R164Q	1	16.6667	K147N	1	5.88235	Q61R	1	9.09091					T CGT	T TGT
						N85T	1	5.88235
						C185R	1	5.88235
						K179N	1	5.88235
						K117N	1	5.88235
						G13D	1	5.88235
						R164Q	1	5.88235
						G60D	1	5.88235
						R135K	1	5.88235

## Sheet: EC Group 1
Supplemental Table 1. Clinical, demographic and molecular data for EC Group 1.
deid	Lineage	PrimaryTumorSIte	Diagnosis	SpecimenSite	Test	Technology	Sex	age_at_CollectionDate	POLE mutation	TMB_per_Mb	TMB result	MSI Comprehensive	MSI NGS	FA-MSI	IHC-MLH1	IHC-MSH2	IHC-MSH6	IHC-PMS2	MMR Deficiency	IHC-PD-L1 (22c3)	IHC-PD-L1 (28-8)	IHC-PD-L1 (SP142)	proteinChange	exon	percentMutated	effect	latest_result	Original AA	Position	Changed AA
DE-0269968	Female Genital Tract Malignancy	Endometrium	Vagina, biopsy: Papillary serous carcinoma.	Vagina, NOS	POLE	NGS Q3	Female	59	B/PB	9	0	0	Stable	0	1	1	1	1	0	0	0	0	Y1395C	33	55	Missense	Mutated, Benign	Y	1395	C
DE-0303769	Female Genital Tract Malignancy	Endometrium	Vaginal mass, biopsy: Consistent with endometrial stromal sarcoma.	Vagina, NOS	POLE	NGS Q3	Female	43	Mut/VUS	6	0	0	Stable	0	1	1	1	1	0	0	0	0	K658N	18	41	Missense	Mutated, Variant of Unknown Significance	K	658	N
DE-0188735	Female Genital Tract Malignancy	Endometrium	Uterus, endometrial curettage [sic]: Endometrial carcinoma, endometrioid type, FIGO grade 3.	Endometrium	POLE	NGS Q3	Female	63	Mut/VUS	7	0	1	High	1	0	1	1	0	1	0	0	0	A1567V	36	30	Missense	Mutated, Variant of Unknown Significance	A	1567	V
DE-0292923	Female Genital Tract Malignancy	Endometrium	Right iliac mass, core needle biopsy: Metastatic endometrioid adenocarcinoma.	Ilium	POLE	NGS Q3	Female	56	Mut/VUS	9	0	0	Stable	0	1	1	1	1	0	0	0	0	D392G	12	50	Missense	Mutated, Variant of Unknown Significance	D	392	G
DE-0191840	Female Genital Tract Malignancy	Endometrium	Left upper lobe nodule, wedge resection: Consistent with metastatic adenocarcinoma with features of endometrial serous adenocarcinoma.	Upper lobe, lung	POLE	NGS Q3	Female	65	Mut/VUS	4	0	0	Stable	0	1	1	1	1	0	0	0	0	A2056E	45	8	Missense	Mutated, Variant of Unknown Significance	A	2056	E
DE-0193556	Female Genital Tract Malignancy	Endometrium	Uterus, cervix, ovaries and fallopian tubes, robotic total hysterectomy and bilateral salpingo-oophorectomy: Adenocarcinoma of endometrium, endometrioid type, FIGO grade 2.	Uterus, NOS	POLE	NGS Q3	Female	66	B/PB	6	0	0	Stable	0	1	1	1	1	0	0	0	0	P99L	4	56	Missense	Mutated, Presumed Benign	P	99	L
DE-0285945	Female Genital Tract Malignancy	Endometrium	Anterior abdominal wall, resection of lesion: Metastatic high grade serous carcinoma to one lymph node.	Abdominal wall, NOS	POLE	NGS Q3	Female	61	Mut/VUS	7	0	0	Stable	0	1	1	1	1	0	0	0	0	S314A	10	54	Missense	Mutated, Variant of Unknown Significance	S	314	A
DE-0274597	Female Genital Tract Malignancy	Endometrium	Abdominal wall, right upper quadrant: excision: Fibroaddipose tissue and skeletal muscle positive for endometrial adenocarcinoma, endometrioid type, FIGO grade 1.	Abdominal wall, NOS	POLE	NGS Q3	Female	69	B/PB	7	0	0	Stable	0	1	1	1	1	0	0	0	0	P697R	19	48	Missense	Mutated, Presumed Benign	P	697	R
DE-0292034	Female Genital Tract Malignancy	Endometrium	Abdomen, core needle biopsies: Metastatic adenocarcinoma, moderately to poorly differentiated.	Abdomen, NOS	POLE	NGS Q3	Female	51	Mut/VUS	7	0	0	Stable	0	1	1	1	1	0	0	0	0	S928G	24	67	Missense	Mutated, Variant of Unknown Significance	S	928	G
DE-0298996	Female Genital Tract Malignancy	Endometrium	Lymph node, right inguinal, biopsy: Metastatic high grade adenocarcinoma consistent with gynecologic primary.	Inguinal lymph node	POLE	NGS Q3	Female	77	B/PB	6	0	0	Stable	0	1	1	1	1	0	0	0	1	E1413K	33	51	Missense	Mutated, Presumed Benign	E	1413	K
DE-0258246	Female Genital Tract Malignancy	Endometrium	Uterus, right ovary and fallopian tube (total hysterectomy and right salpingo-oophorectomy): Moderately differentiated endometrioid adenocarcinoma with focal squamous differentiation of endometrium.	Uterus, NOS	POLE	NGS Q3	Female	46	Mut/VUS	3	0	0	Stable	0	1	1	1	1	0	0	0	0	R1386P	33	51	Missense	Mutated, Presumed Benign	E	1413	K
DE-0259933	Female Genital Tract Malignancy	Endometrium	Uterus, cervix, bilateral fallopian tubes and ovaries, hysterectomy with bilateral salpingo-oophorectomy: Endometrial adenocarcinoma, endometrioid type, with mucinous features.	Uterus, NOS	POLE	NGS Q3	Female	71	B/PB	8	0	0	Stable	0	1	1	1	1	0	0	0	0	G1352A	33	47	Missense	Mutated, Variant of Unknown Significance	R	1386	P
DE-0260152	Female Genital Tract Malignancy	Endometrium	Cervix, excision: Carcinosarcoma with extensive cervical stromal invasion.	Cervix, NOS	POLE	NGS Q3	Female	73	B/PB	4	0	0	Stable	0	1	1	1	1	0	0	0	1	Y1395C	32	50	Missense	Mutated, Presumed Benign	G	1352	A
DE-0261201	Female Genital Tract Malignancy	Endometrium	Bladder; biopsy: Poorly differentiated carcinoma consistent with serous endometrial carcinoma.	Bladder, NOS	POLE	NGS Q3	Female	78	Mut/VUS	9	0	0	Stable	0	1	1	1	1	0	0	0	0	C2170Y	30	53	Missense	Mutated, Variant of Unknown Significance	Q	1239	R
DE-0261648	Female Genital Tract Malignancy	Uterus, NOS	Intra abdominal mass #2, excision: Stromal tumor x2, metastatic.	Intra-abdominal site, NOS	POLE	NGS Q3	Female	61	B/PB	8	0	0	Stable	0	1	1	1	1	0	0	0	0	A1866T	41	29	Missense	Mutated, Presumed Benign	A	1866	T
DE-0261746	Female Genital Tract Malignancy	Endometrium	Diaphragm tumor: Poorly-differentiated carcinoma.	Diaphragm	POLE	NGS Q3	Female	71	B/PB	7	0	0	Stable	0	1	1	1	1	0	0	0	0	I1933V	42	53	Missense	Mutated, Presumed Benign	I	1933	V
DE-0261749	Female Genital Tract Malignancy	Endometrium	Uterus, cervix and bilateral adnexa, robotic total hysterectomy with bilateral salpingo-oophorectomy: High-grade serous carcinoma with focal myoinvasion.	Uterus, NOS	POLE	NGS Q3	Female	71	B/PB	9	0	0	Stable	0	1	1	1	1	0	0	0	0	R1233X	30	48	Nonsense	Mutated, Presumed Benign	R	1233	X
DE-0262438	Female Genital Tract Malignancy	Endometrium	Uterus, bilateral ovaries and fallopian tubes; total hysterectomy and bilateral salpingo-oophorectomy: A 5.5 X 3.2 X 0.7 cm, poorly differentiated (Grade 3) endometrioid adenocarcinoma of endometrium.	Uterus, NOS	POLE	NGS Q3	Female	67	B/PB	7	0	0	Stable	0	1	1	1	1	0	0	0	0	P99L	4	51	Missense	Mutated, Presumed Benign	P	99	L
DE-0262714	Female Genital Tract Malignancy	Endometrium	Uterus, right tube and ovary, left ovary, cervix: Endometrial endometrioid adenocarcinoma, FIGO grade 2.	Uterus, NOS	POLE	NGS Q3	Female	58	Mut/VUS	4	0	0	Stable	0	1	1	1	1	0	0	0	0	D339N	10	43	Missense	Mutated, Variant of Unknown Significance	D	339	N
DE-0262905	Female Genital Tract Malignancy	Endometrium	Endometrium, biopsy: High grade endometrial carcinoma, favor malignant mixed Mullerian tumor.	Endometrium	POLE	NGS Q3	Female	62	Mut/VUS	5	0	0	Stable	0	1	1	1	1	0	0	0	0	E18K	1	13	Missense	Mutated, Variant of Unknown Significance	E	18	K
DE-0262954	Female Genital Tract Malignancy	Endometrium	Uterus, bilateral tubes and bilateral ovaries, exploratory laparotomy with bilateral salpingo-oophorectomy: Malignant mixed Mullerian tumor (carcinosarcoma) with focal osteoid formation.	Uterus, NOS	POLE	NGS Q3	Female	87	B/PB	9	0	0	Stable	0	1	1	1	1	0	0	0	0	Y1395C	33	62	Missense	Mutated, Benign	Y	1395	C
DE-0262965	Female Genital Tract Malignancy	Endometrium	Uterus, cervix, bilateral ovaries and fallopian tubes, excision: High grade endometrioid adenocarcinoma, FIGO grade 3, with necrosis.	Uterus, NOS	POLE	NGS Q3	Female	63	Mut/VUS	9	0	0	Stable	0	1	1	1	1	0	0	0	0	A1093fs	26	51	Frameshift	Mutated, Variant of Unknown Significance	A	1093	fs
DE-0263117	Female Genital Tract Malignancy	Endometrium	Uterus, cervix, bilateral tubes and ovaries, hysterectomy: Endometrioid adenocarcinoma of uterus.	Uterus, NOS	POLE	NGS Q3	Female	52	Mut/VUS	7	0	0	Stable	0	1	1	1	1	0	0	0	0	K110E	4	54	Missense	Mutated, Variant of Unknown Significance	K	110	E
DE-0263952	Female Genital Tract Malignancy	Endometrium	Uterus, bilateral fallopian tubes and ovaries: Malignant endometrial neoplasm.	Uterus, NOS	POLE	NGS Q3	Female	38	B/PB	6	0	0	Stable	0	1	1	1	1	0	0	0	0	P697R	19	51	Missense	Mutated, Presumed Benign	P	697	R
DE-0264001	Female Genital Tract Malignancy	Endometrium	Omentum, omentectomy: Involved by serous carcinoma, high-grade.	Omentum	POLE	NGS Q3	Female	64	Mut/VUS	5	0	0	Stable	0	1	1	1	1	0	0	0	0	K902E	23	22	Missense	Mutated, Variant of Unknown Significance	K	902	E
DE-0264339	Female Genital Tract Malignancy	Endometrium	Abdominal wall mass, fine-needle aspiration and core biopsy: Metastatic adenocarcinoma, compatible with endometrial origin.	Abdominal wall, NOS	POLE	NGS Q3	Female	73	Mut/VUS	9	0	0	Stable	0	0	0	0	0	NA	0	0	0	T1104M	27	50	Missense	Mutated, Variant of Unknown Significance	T	1104	M
DE-0265464	Female Genital Tract Malignancy	Endometrium	Liver, core biopsy: Adenocarcinoma.	Liver	POLE	NGS Q3	Female	70	Mut/VUS	6	0	0	Stable	0	0	0	0	0	NA	0	0	0	E948D	24	42	Missense	Mutated, Variant of Unknown Significance	E	948	D
DE-0265829	Female Genital Tract Malignancy	Endometrium	Anterior vaginal wall mid vagina: Poorly differentiated infiltrating adenocarcinoma.	Vagina, NOS	POLE	NGS Q3	Female	62	B/PB	6	0	0	Stable	0	0	0	0	0	NA	0	0	0	Y1395C	33	49	Missense	Mutated, Benign	Y	1395	C
DE-0265911	Female Genital Tract Malignancy	Endometrium	Vagina, biopsy: Poorly differentiated carcinoma.	Vagina, NOS	POLE	NGS Q3	Female	59	Mut/VUS	8	0	0	Stable	0	0	0	0	0	NA	0	0	0	R52Q	2	44	Missense	Mutated, Variant of Unknown Significance	R	52	Q
DE-0265957	Female Genital Tract Malignancy	Endometrium	See Caris Interpretation.	Omentum	POLE	NGS Q3	Female	68	Mut/VUS	6	0	0	Stable	0	0	0	0	0	NA	0	0	0	T880A	23	56	Missense	Mutated, Variant of Unknown Significance	T	880	A
DE-0266759	Female Genital Tract Malignancy	Endometrium	Uterus, hysterectomy: Carcinosarcoma(malignant mixed Mullerian tumor).	Uterus, NOS	POLE	NGS Q3	Female	57	B/PB	8	0	0	Stable	0	0	0	0	0	NA	0	0	0	Y1395C	33	61	Missense	Mutated, Benign	Y	1395	C
DE-0267019	Female Genital Tract Malignancy	Endometrium	Left pelvic lymph node (excision): Metastatic endometrioid adenocarcinoma, grade 3.	Pelvic lymph nodes	POLE	NGS Q3	Female	66	B/PB	8	0	1	Stable	1	1	1	1	0	1	0	0	0	c.802-5dupC	9	65	Noncoding	Mutated, Presumed Benign	c	.802-5dup	C
DE-0268590	Female Genital Tract Malignancy	Endometrium	Left para-aortic lymph node, needle biopsy: Serous carcinoma involving fibrous tissue, consistent with uterine primary.	Para-aortic lymph node	POLE	NGS Q3	Female	58	B/PB	6	0	0	Indeterminate	0	1	1	1	1	0	0	0	0	K1232T	30	44	Missense	Mutated, Presumed Benign	K	1232	T
DE-0273058	Female Genital Tract Malignancy	Endometrium	Uterus, cervix, bilateral ovaries and fallopian tubes, laparoscopic-assisted vaginal hysterectomy and bilateral salpingo-oophorectomy: Carcinosarcoma (malignant mixed Mullerian tumor), 2cm in greatest dimension, arising in an endometrial polyp.	Uterus, NOS	POLE	NGS Q3	Female	61	Mut/VUS	8	0	0	Stable	0	1	1	1	1	0	0	0	0	A1780G	39	12	Missense	Mutated, Variant of Unknown Significance	A	1780	G
DE-0270386	Female Genital Tract Malignancy	Endometrium	Right pelvic side wall mass: Metastatic poorly differentiated carcinoam with focal squamous differentiation.	Pelvic wall, NOS	POLE	NGS Q3	Female	77	Mut/VUS	6	0	0	Stable	0	1	1	1	1	0	0	0	0	R2225H	48	41	Missense	Mutated, Variant of Unknown Significance	R	2225	H
DE-0271386	Female Genital Tract Malignancy	Endometrium	"Uterus, cervix, bilateral tubes abd ovaries," hysterectomy and bilateral salpingo-oophorectomy: Uterine corpus: Carcinosarcoma with heterologous elements, miltifocal, 7.5 cm in greatest dimension. Myometrium: Myometrial involvement by carcinosarcoma.	Uterus, NOS	POLE	NGS Q3	Female	59	Mut/VUS	9	0	0	Stable	0	1	1	1	1	0	0	0	0	W1271S	31	42	Missense	Mutated, Variant of Unknown Significance	W	1271	S
																							Y1395C	33	47	Missense	Mutated, Benign	Y	1395	C
DE-0271932	Female Genital Tract Malignancy	Endometrium	Uterus, cervix, bilateral fallopian tubes and ovaries: Invasive carcinosarcoma, high grade.	Uterus, NOS	POLE	NGS Q3	Female	65	B/PB	4	0	0	Stable	0	1	1	1	1	0	0	0	0	F837S	22	63	Missense	Mutated, Presumed Benign	F	837	S
DE-0272264	Female Genital Tract Malignancy	Endometrium	Uterus, cervix, bilateral fallopian tubes and bilateral ovaries, hysterectomy with bilateral salpingo-oophorectomy: Endometrial adenocarcinoma, endometrioid, FIGO grade 2.	Uterus, NOS	POLE	NGS Q3	Female	58	B/PB	9	0	0	Stable	0	1	1	1	1	0	0	0	0	P697R	19	46	Missense	Mutated, Presumed Benign	P	697	R
DE-0272422	Female Genital Tract Malignancy	Endometrium	Uterus, cervix, and bilateral fallopian tubes and ovaries: Uterus. High grade serous carcinoma, 6.5 cm.	Uterus, NOS	POLE	NGS Q3	Female	58	B/PB	6	0	1	High	0	0	0	0	0	NA	0	0	0	A512T	15	47	Missense	Mutated, Presumed Benign	A	512	T
DE-0273518	Female Genital Tract Malignancy	Endometrium	Uterus, fallopian tubes and ovaries (hysterectomy and bilateral salpingo-oophorectomy): Carcinosarcoma (1.4 cm), involving an endometrial polyp.	Uterus, NOS	POLE	NGS Q3	Female	58	B/PB	9	0	0	Stable	0	1	1	1	1	0	0	0	0	R1879H	41	49	Missense	Mutated, Presumed Benign	R	1879	H
DE-0273749	Female Genital Tract Malignancy	Endometrium	Uterus with attached small bowel, tubes, ovaries, cervix: Adenocarcinoma, high grade, of endometrium with involvement of cervix, left ovary, and small bowel.	Uterus, NOS	POLE	NGS Q3	Female	61	B/PB	9	0	0	Stable	0	1	1	1	1	0	0	0	0	A724V	19	34	Missense	Mutated, Presumed Benign	A	724	V
DE-0274307	Female Genital Tract Malignancy	Endometrium	Uterus, cervix, and bilateral adnexa, robotic-assisted total laparoscopic hysterectomy and bilateral salpingo-oophorectomy: Serous carcinoma arising in the endometrium, 4.0 cm in greatest dimension and involving a submucosal leiomyoma.	Uterus, NOS	POLE	NGS Q3	Female	57	B/PB	8	0	0	Stable	0	1	1	1	1	0	0	0	0	V1016M	25	53	Missense	Mutated, Presumed Benign	V	1016	M
DE-0275565	Female Genital Tract Malignancy	Endometrium	Vagina, biopsy: Adenocarcinoma consistent with endometrioid primary.	Vagina, NOS	POLE	NGS Q3	Female	83	B/PB	9	0	0	Stable	0	0	0	0	0	NA	0	0	0	P1549A	36	47	Missense	Mutated, Presumed Benign	P	1549	A
DE-0275969	Female Genital Tract Malignancy	Endometrium	Vagina (Biopsy/ies): Adenocarcinoma, favor endometrial primary.	Vagina, NOS	POLE	NGS Q3	Female	62	Mut/VUS	8	0	0	Stable	0	1	1	1	1	0	0	0	0	D1948Y	43	49	Missense	Mutated, Variant of Unknown Significance	D	1948	Y
DE-0276755	Uterine Serous Carcinoma	Endometrium	Endometrium, curettage: Papillary serous carcinoma of the endometrium.	Endometrium	POLE	NGS Q3	Female	81	Mut/VUS	6	0	0	Stable	0	1	1	1	1	0	0	0	0	R154K	6	32	Missense	Mutated, Variant of Unknown Significance	R	154	K
DE-0277091	Female Genital Tract Malignancy	Endometrium	Retroperitoneal mass, biopsy: Metastatic adenocarcinoma.	Retroperitoneum	POLE	NGS Q3	Female	60	Mut/VUS	9	0	0	Stable	0	0	0	0	0	NA	0	0	0	R446Q	13	50	Missense	Mutated, Variant of Unknown Significance	R	446	Q
DE-0277362	Female Genital Tract Malignancy	Endometrium	Biopsy, left outer posterior vagina biopsy: Invasive adenocarcinoma with endometrioid features and focal sarcomatoid areas consistent with recurrent malignant mixed mullerian tumor.	Vagina, NOS	POLE	NGS Q3	Female	48	Mut/VUS	9	0	0	Stable	0	1	1	1	1	0	0	0	0	K795R	21	49	Missense	Mutated, Variant of Unknown Significance	K	795	R
DE-0277926	Uterine Serous Carcinoma	Endometrium	Uterus, endometrium, curettage (FS1): Poorly-differentiated carcinoma, abundant hemorrhage.	Uterus, NOS	POLE	NGS Q3	Female	69	B/PB	6	0	0	Stable	0	1	1	1	1	0	0	0	0	S1353G	32	56	Missense	Mutated, Presumed Benign	S	1353	G
DE-0277936	Uterine Serous Carcinoma	Endometrium	Omentum, resection: High grade papillary serous carcinoma involving omentum.	Omentum	POLE	NGS Q3	Female	68	B/PB	7	0	0	Stable	0	1	1	1	1	0	0	0	0	P697R	19	53	Missense	Mutated, Presumed Benign	P	697	R
DE-0277970	Female Genital Tract Malignancy	Endometrium	Left periureter mass: Invasive adenocarcinoma, consistent with metastasis from patient's endometrial endometrioid carcinoma.	Ureter	POLE	NGS Q3	Female	68	Mut/VUS	9	0	0	Stable	0	1	1	1	1	0	0	0	0	E1648K	37	14	Missense	Mutated, Variant of Unknown Significance	E	1648	K
DE-0278420	Female Genital Tract Malignancy	Endometrium	Cervix, anterior, biopsy: Poorly differentiated adenocarcinoma involving cervical stroma.	Cervix, NOS	POLE	NGS Q3	Female	63	Mut/VUS	9	0	0	Stable	0	1	1	1	1	0	0	0	0	P697A	19	47	Missense	Mutated, Variant of Unknown Significance	P	697	A
DE-0279512	Female Genital Tract Malignancy	Endometrium	Uterus, bilateral ovaries and fallopian tubes, total hysterectomy and bilateral salpingo-oophorectomy: Serous adenocarcinoma.	Uterus, NOS	POLE	NGS Q3	Female	62	B/PB	6	0	0	Stable	0	1	1	1	1	0	0	0	0	E1413K	33	62	Missense	Mutated, Presumed Benign	E	1413	K
DE-0279627	Uterine Serous Carcinoma	Endometrium	Uterus, cervix, bilateral fallopian tubes and ovaries: Invasive moderately differentiated endometrial adenocarcinoma, serous papillary type (FIGO grade 2/3).	Uterus, NOS	POLE	NGS Q3	Female	68	B/PB	7	0	0	Stable	0	1	1	1	1	0	0	0	0	P697R	19	49	Missense	Mutated, Presumed Benign	P	697	R
DE-0280857	Female Genital Tract Malignancy	Endometrium	Uterus and bilateral tubes and ovaries, hysterectomy with salpingo-oophorectomy: Endometrial carcinoma. Endometrioid with areas of malignant squamous differentiation.	Uterus, NOS	POLE	NGS Q3	Female	62	Mut/VUS	6	0	0	Stable	0	1	1	1	1	0	0	0	0	S549P	15	51	Missense	Mutated, Variant of Unknown Significance	S	549	P
DE-0281927	Female Genital Tract Malignancy	Endometrium	Uterus, cervix and bilateral ovaries: Grade 1 endometrial adenocarcinoma with 36% invasion of myometrium and with cervical stromal invasion.	Uterus, NOS	POLE	NGS Q3	Female	61	Mut/VUS	6	0	0	Stable	0	1	1	1	1	0	0	0	0	S1208N	30	48	Missense	Mutated, Variant of Unknown Significance	S	1208	N
DE-0282502	Female Genital Tract Malignancy	Endometrium	Uterus, cervix, bilateral fallopian tubes and ovaries, hysterectomy bilateral salpingo-oophorectomy: Clear cell carcinoma, arising from the endometrium.	Uterus, NOS	POLE	NGS Q3	Female	59	Mut/VUS	9	0	1	High	0	0	1	1	0	1	0	0	1	I929V	24	45	Missense	Mutated, Variant of Unknown Significance	I	929	V
DE-0283895	Female Genital Tract Malignancy	Endometrium	Uterus with cervix, right and left fallopian tubes and ovaries, total hysterectomy and salpingo-oophorectomy: Endometrium: Endometrioid adenocarcinoma FIGO grade 3.	Uterus, NOS	POLE	NGS Q3	Female	75	Mut/VUS	7	0	0	Stable	0	1	1	1	1	0	0	0	0	V1512I	35	74	Missense	Mutated, Variant of Unknown Significance	V	1512	I
DE-0283918	Female Genital Tract Malignancy	Endometrium	Lung, right upper lobe, wedge resection (including AFR1): Poorly differentiated adenocarcinoma, consistent with metastasis from gynecologic tract primary.	Upper lobe, lung	POLE	NGS Q3	Female	74	Mut/VUS	6	0	0	Stable	0	1	1	1	1	0	0	0	0	D1759N	39	48	Missense	Mutated, Variant of Unknown Significance	D	1759	N
DE-0283998	Female Genital Tract Malignancy	Endometrium	Soft tissue, pelvis, excision: Moderate to poorly differentiated adenocarcinoma.	Connective, subcutaneous and other soft tissues of pelvis	POLE	NGS Q3	Female	72	Mut/VUS	9	0	0	Stable	0	1	1	1	1	0	0	0	0	M829I	22	52	Missense	Mutated, Variant of Unknown Significance	M	829	I
DE-0284092	Uterine Serous Carcinoma	Endometrium	Uterus, endomyometrium, hysterectomy: High-grade serous carcinoma involving an endometrial polyp and non-polypoid endometrium.	Uterus, NOS	POLE	NGS Q3	Female	58	B/PB	4	0	0	Stable	0	1	1	1	1	0	0	0	0	A428T	13	43	Missense	Mutated, Presumed Benign	A	428	T
DE-0284617	Female Genital Tract Malignancy	Endometrium	Uterus, bilateral fallopian tubes, hysterectomy and bilateral salpingectomy: Malignant mixed mulleriaan tumor of endometrium, S/P radiation and chemotherapy.	Uterus, NOS	POLE	NGS Q3	Female	67	Mut/VUS	8	0	0	Stable	0	1	1	1	1	0	0	0	0	V2007M	44	46	Missense	Mutated, Variant of Unknown Significance	V	2007	M
DE-0284898	Female Genital Tract Malignancy	Endometrium	Uterus, cervix, bilateral ovary and fallopian tubes (robotic hysterectomy and bilateral salpingo-oophorectomy): Endometrioid endometrial adenocarcinoma, FIGO grade 1.	Uterus, NOS	POLE	NGS Q3	Female	55	Mut/VUS	9	0	0	Stable	0	1	1	1	1	0	0	0	0	A1967E	43	9	Missense	Mutated, Variant of Unknown Significance	A	1967	E
DE-0285770	Uterine Serous Carcinoma	Endometrium	Uterus with cervix, bilateral ovaries and fallopian tubes, total abdominal hysterectomy and bilateral salpingo-oophorectomy: High-grade serous carcinoma of the endometrium with focal carcinosarcoma component.	Uterus, NOS	POLE	NGS Q3	Female	71	Mut/VUS	9	0	0	Stable	0	1	1	1	1	0	0	0	0	V1351I	32	53	Missense	Mutated, Variant of Unknown Significance	V	1351	I
DE-0286443	Female Genital Tract Malignancy	Endometrium	Uterus, cervix, ovaries and fallopian tubes, hysterectomy and bilateral salpingo-oophorectomy: Endometrial adenocarcinoma endometrioid type, FIGO grade 1-2.	Uterus, NOS	POLE	NGS Q3	Female	78	Mut/VUS	9	0	0	Stable	0	0	0	0	0	NA	0	0	0	V1800M	40	56	Missense	Mutated, Variant of Unknown Significance	V	1800	M
DE-0286526	Uterine Serous Carcinoma	Endometrium	Right vaginal apex, biopsy: Recurrent high-grade adenocarcinoma.	Vagina, NOS	POLE	NGS Q3	Female	62	Mut/VUS	6	0	0	Stable	0	1	1	1	1	0	0	0	0	Q520R	15	47	Missense	Mutated, Variant of Unknown Significance	Q	520	R
DE-0287208	Uterine Serous Carcinoma	Endometrium	Omental mass, biopsy: Metastatic serous carcinoma.	Omentum	POLE	NGS Q3	Female	70	B/PB	6	0	0	Stable	0	1	1	1	1	0	0	0	0	R1580Q	37	18	Missense	Mutated, Presumed Benign	R	1580	Q
DE-0287289	Female Genital Tract Malignancy	Endometrium	Uterus and cervix, hysterectomy: _x000D_ Endometrium: Carcinosarcoma._x000D_ Ovary, right oophorectomy: High grade carcinoma.	Ovary	POLE	NGS Q3	Female	77	Mut/VUS	6	0	0	Stable	0	1	1	1	1	0	0	0	0	H2264Q	49	69	Missense	Mutated, Variant of Unknown Significance	H	2264	Q
DE-0287867	Female Genital Tract Malignancy	Endometrium	Malignant pelvic mass aspiration: Moderately differentiated adenocarcinoma.	Pelvis, NOS	POLE	NGS Q3	Female	55	B/PB	7	0	0	Stable	0	1	0	0	1	NA	0	0	0	A724V	19	41	Missense	Mutated, Presumed Benign	A	724	V
DE-0287927	Uterine Serous Carcinoma	Endometrium	Uterus, hysterectomy + BSO (84 grams): Serous carcinoma. FIGO grade 3.	Uterus, NOS	POLE	NGS Q3	Female	57	B/PB	3	0	0	Stable	0	1	1	1	1	0	0	0	0	S1353G	32	50	Missense	Mutated, Presumed Benign	S	1353	G
DE-0288020	Uterine Serous Carcinoma	Endometrium	Uterus, cervix, tubes, and ovaries, hysterectomy, salpingo-oophorectomy: Uterus: Invasive high grade serous adenocarcinoma.	Uterus, NOS	POLE	NGS Q3	Female	60	B/PB	5	0	0	Stable	0	1	1	1	1	0	0	0	1	R1294H	31	49	Missense	Mutated, Presumed Benign	R	1294	H
DE-0289945	Female Genital Tract Malignancy	Endometrium	Uterus, cervix, bilateral tubes and ovaries, hysterectomy and bilateral salpingo-oophorectomy: Endometrial adenocarcinoma, endometrioid type, FIGO grade I, arising from atypical polypoid adenomyoma.	Uterus, NOS	POLE	NGS Q3	Female	71	B/PB	5	0	0	Stable	0	1	1	1	1	0	0	0	0	F837S	22	49	Missense	Mutated, Presumed Benign	F	837	S
DE-0289959	Female Genital Tract Malignancy	Endometrium	Abdominal lymph node, biopsy: Metastatic adenocarcinoma, compatible with endometrial primary.	Abdominal lymph node	POLE	NGS Q3	Female	62	B/PB	7	0	1	High	0	0	0	0	0	NA	0	0	0	P697R	19	47	Missense	Mutated, Presumed Benign	P	697	R
DE-0290552	Uterine Serous Carcinoma	Endometrium	Brain, left frontal, lesion, excision: Metastatic adenocarcinoma, consistent with an endometrial primary.	Frontal lobe	POLE	NGS Q3	Female	67	Mut/VUS	9	0	0	Stable	0	1	1	1	1	0	0	0	0	R1324H	31	39	Missense	Mutated, Variant of Unknown Significance	R	1324	H
DE-0291362	Female Genital Tract Malignancy	Endometrium	Cervix, uterus, bilateral fallopian tubes and ovaries, total hysterectomy and bilateral salpingo-oophorectomy: Endometrial adenocarcinoma, endometrioid type, FIGO grade 2, with deep myometrial invasion (18 of 25 mm, slide E9), with MELF type of invasion.	Uterus, NOS	POLE	NGS Q3	Female	61	B/PB	7	0	0	Stable	0	1	1	1	1	0	0	0	0	R1879H	41	46	Missense	Mutated, Presumed Benign	R	1879	H
DE-0292108	Uterine Serous Carcinoma	Endometrium	Uterus, cervix, bilateral fallopian tubes and ovaries, total abdominal hysterectomy with bilateral salpingo-oophorectomy: Serous endometrial adenocarcinoma, tumor invades 4 mm in a 15 mm thick myometrium.	Uterus, NOS	POLE	NGS Q3	Female	71	Mut/VUS	4	0	0	Stable	0	1	1	1	1	0	0	0	0	D339N	10	56	Missense	Mutated, Variant of Unknown Significance	D	339	N
DE-0292713	Uterine Serous Carcinoma	Endometrium	Uterus, bilateral fallopian tubes and ovaries; hysterectomy and bilateral salpingo-oophorectomy: Endometrial serous carcinoma, 4.5cm.	Uterus, NOS	POLE	NGS Q3	Female	67	B/PB	9	0	0	Stable	0	1	1	1	1	0	0	0	0	V533M	15	43	Missense	Mutated, Presumed Benign	V	533	M
DE-0292760	Female Genital Tract Malignancy	Endometrium	Pelvic mass, CT guided needle biopsy: Metastatic adenocarcinoma.	Pelvis, NOS	POLE	NGS Q3	Female	56	Mut/VUS	6	0	0	Stable	0	1	1	1	1	0	0	0	0	E1377K	32	37	Missense	Mutated, Variant of Unknown Significance	E	1377	K
																							L698fs	19	11	Frameshift	Mutated, Presumed Benign	L	698	fs
DE-0293045	Uterine Serous Carcinoma	Endometrium	"Right adnexa": Serous carcinoma, high grade, involving ovary and serosa of fallopian tube.	Adnexa, NOS	POLE	NGS Q3	Female	73	Mut/VUS	7	0	0	Stable	0	1	1	1	1	0	0	0	0	Q1180R	29	34	Missense	Mutated, Variant of Unknown Significance	Q	1180	R
DE-0294456	Female Genital Tract Malignancy	Endometrium	Sigmoid colon, resection: Endometrioid adenocarcnioma involving serosa and muscularis propria.	Sigmoid colon	POLE	NGS Q3	Female	78	Mut/VUS	9	0	0	Stable	0	1	1	1	1	0	0	0	0	W410R	13	37	Missense	Mutated, Variant of Unknown Significance	W	410	R
DE-0295402	Uterine Serous Carcinoma	Endometrium	Uterus, cervix, bilateral tubes and ovaries: Uterine papillary serous carcinoma.	Uterus, NOS	POLE	NGS Q3	Female	69	B/PB	6	0	0	Stable	0	1	1	1	1	0	0	0	0	A724V	19	38	Missense	Mutated, Presumed Benign	A	724	V
DE-0296705	Female Genital Tract Malignancy	Endometrium	Uterus, fallopian tubes and ovaries, hysterectomy and bilateral salpingo-oophorectomy: Carcinosarcoma of uterus.	Uterus, NOS	POLE	NGS Q3	Female	67	B/PB	9	0	0	Stable	0	1	1	1	1	0	0	0	0	P697R	19	84	Missense	Mutated, Presumed Benign	P	697	R
DE-0297070	Female Genital Tract Malignancy	Endometrium	Vaginal wall, right anterior, excision: Poorly differentiated adenocarcinoma, morphologically compatible with the patient's known high grade endometrial carcinoma.	Vagina, NOS	POLE	NGS Q3	Female	54	B/PB	9	0	0	Stable	0	1	1	1	1	0	0	0	0	L1694P	38	46	Missense	Mutated, Presumed Benign	L	1694	P
																							P697R	19	51	Missense	Mutated, Presumed Benign	P	697	R
DE-0297521	Female Genital Tract Malignancy	Endometrium	Specimen labeled "mesenteric mass", excisional biopsy: Metastatic adenocarcinoma with extensive necrosis consistent with endometrial origin.	Mesentery	POLE	NGS Q3	Female	61	Mut/VUS	6	0	0	Stable	0	1	1	1	1	0	0	0	0	P1505A	35	50	Missense	Mutated, Variant of Unknown Significance	P	1505	A
DE-0298058	Female Genital Tract Malignancy	Endometrium	Uterus, endomyometrium, hysterectomy: Well-differentiated adenocarcinoma, endometrioid type with MELF-like (microcystic elongated and fragmented) features, arising in a background of complex atypical hyperplasia.	Uterus, NOS	POLE	NGS Q3	Female	61	B/PB	6	0	0	Stable	0	1	1	1	1	0	0	0	0	R1284Q	31	43	Missense	Mutated, Benign	R	1284	Q
DE-0298195	Female Genital Tract Malignancy	Endometrium	RLQ Omental metastasis/mass, core biopsy: Adenocarcinoma.	Omentum	POLE	NGS Q3	Female	61	Mut/VUS	6	0	0	Stable	0	1	1	1	1	0	0	0	0	c.4551+2_4551+3delTG	35	53	Splicing	Mutated, Variant of Unknown Significance	c	.4551+2_4551+3delT	G
DE-0298527	Uterine Serous Carcinoma	Endometrium	Uterus, cervix, and bilateral adnexa; hysterectomy and bilateral salpingo-oophorectomy: High grade serous carcinoma, 1.5 cm, involving endometrial polyps, without invasion of the myometrium.	Endometrium	POLE	NGS Q3	Female	72	Mut/VUS	5	0	0	Stable	0	1	1	1	1	0	0	0	0	V2152M	46	50	Missense	Mutated, Variant of Unknown Significance	V	2152	M
																							K355R	11	52	Missense	Mutated, Variant of Unknown Significance	K	355	R
DE-0298529	Female Genital Tract Malignancy	Endometrium	Left iliac external lymph node, needle core biopsy: Metastatic adenocarcinoma.	Iliac lymph node	POLE	NGS Q3	Female	68	B/PB	7	0	0	Stable	0	1	1	1	1	0	0	0	0	L2244F	48	52	Missense	Mutated, Presumed Benign	L	2244	F
DE-0298672	Female Genital Tract Malignancy	Endometrium	A-R. Omental mass, left ovary and fallopian tube, uterus, cervix, right ovary and fallopian tube, omental and abdominal tumor, right pelvic lymph nodes, right pelvic wall side tumor, left pelvic lymph nodes, left parametrium, remainder of omentum and mass, appendix and surrounding tumor, small bowel mesentery, small bowel serosa, left periaortic lymph nodes, right periaortic lymph nodes, right pe…	Peritoneum, NOS	POLE	NGS Q3	Female	37	Mut/VUS	4	0	0	Stable	0	1	1	1	1	0	0	0	0	G199S	7	51	Missense	Mutated, Variant of Unknown Significance	G	199	S
DE-0298923	Uterine Serous Carcinoma	Endometrium	Uterus with bilateral ovaries and fallopian tubes; total hysterectomy and bilateral salpingo-oophorectomy: Serous carcinoma of endometrium.	Uterus, NOS	POLE	NGS Q3	Female	60	Mut/VUS	4	0	0	Stable	0	1	1	1	1	0	0	0	1	V1351I	32	49	Missense	Mutated, Variant of Unknown Significance	V	1351	I
DE-0299023	Uterine Serous Carcinoma	Endometrium	Uterus, cervix, bilateral fallopian tubes and ovaries: Endometrium of corpus uteri: 6.1 cm in greatest dimension high grade (grade 3) endometrial serous adenocarcinoma (type 2).	Uterus, NOS	POLE	NGS Q3	Female	67	Mut/VUS	6	0	0	Stable	0	1	1	1	1	0	0	0	0	R1630Q	37	51	Missense	Mutated, Variant of Unknown Significance	R	1630	Q
DE-0301450	Female Genital Tract Malignancy	Endometrium	Uterus, hysterectomy: Endometrioid adenocarcinoma.	Uterus, NOS	POLE	NGS Q3	Female	22	B/PB	6	0	0	Stable	0	1	1	1	1	0	0	0	0	P1549A	36	52	Missense	Mutated, Presumed Benign	P	1549	A
DE-0303071	Uterine Serous Carcinoma	Endometrium	Uterus, cervix, left ovary and fallopian tube, right fallopian tube, excision: Endometrial serous carcinoma.	Uterus, NOS	POLE	NGS Q3	Female	58	Mut/VUS	9	0	0	Stable	0	1	1	1	1	0	0	0	0	R52W	2	49	Missense	Mutated, Variant of Unknown Significance	R	52	W
DE-0303094	Female Genital Tract Malignancy	Endometrium	"LLL pulmonary nodule", biopsy: Consistent with metastatic adenocarcinoma.	Lung, NOS;Lower lobe, lung	POLE	NGS Q3	Female	59	Mut/VUS	9	0	0	Stable	0	1	1	1	1	0	0	0	0	M1L	1	47	Missense	Mutated, Variant of Unknown Significance	M	1	L
DE-0305451	Female Genital Tract Malignancy	Endometrium	Left retroperitoneal lesion, core biopsy: Positive for malignant cells. Features compatible with involvement by the patient's known uterine carcinosarcoma.	Retroperitoneum	POLE	NGS Q3	Female	52	B/PB	7	0	0	Stable	0	1	1	1	1	0	0	0	0	P697R	19	50	Missense	Mutated, Presumed Benign	P	697	R
DE-0306134	Female Genital Tract Malignancy	Endometrium	Total hysterectomy and bilateral salpingo-oophorectomy, vaginal cuff resection, and pelvic and paraaortic lymph node dissection: Carcinoma of the endometrium.	Endometrium	POLE	NGS Q3	Female	71	Mut/VUS	6	0	0	Stable	0	1	1	1	1	0	0	0	0	P697A	19	52	Missense	Mutated, Variant of Unknown Significance	P	697	A

## Sheet: EC Group 2
Supplemental Table 1. Clinical, demographic and molecular data for EC Group 2.
deid	Lineage	PrimaryTumorSIte	Diagnosis	SpecimenSite	Test	Technology	Sex	age_at_CollectionDate	POLE mutation	TMB_per_Mb	TMB result	MSI Comprehensive	MSI NGS	FA-MSI	IHC-MLH1	IHC-MSH2	IHC-MSH6	IHC-PMS2	MMR Deficiency	IHC-PD-L1 (22c3)	IHC-PD-L1 (28-8)	IHC-PD-L1 (SP142)	proteinChange	exon	percentMutated	effect	latest_result	Original AA	Position	Changed AA
DE-0195293	Female Genital Tract Malignancy	Endometrium	Endometrium (biopsy): Adenocarcinoma, endometrioid type, FIGO grade 2, nuclear grade 2.	Endometrium	POLE	NGS Q3	Female	57	Mut/Patho	36	1	0	Stable	0	0	0	0	0	NA	0	0	0	P286R	9	35	Missense	Mutated, Pathogenic	P	286	R
DE-0200254	Female Genital Tract Malignancy	Endometrium	Uterus and cervix, bilateral ovaries and fallopian tubes, robotic laparoscopic hysterectomy and bilateral salpingo-oophorectomy: Endometrial adenocarcinoma, endometrioid variant.	Uterus, NOS	POLE	NGS Q3	Female	66	Mut/Patho	26	1	0	Stable	0	0	0	0	0	NA	0	0	0	S459F	14	33	Missense	Mutated, Pathogenic	S	459	F
DE-0202400	Female Genital Tract Malignancy	Endometrium	Uterus, hysterectomy with bilateral salpingo-oophorectomy: Endomyometrium: Mixed cell carcinoma.	Uterus, NOS	POLE	NGS Q3	Female	53	Mut/Patho	41	1	0	Stable	0	1	1	1	1	0	0	0	0	S459F	14	33	Missense	Mutated, Pathogenic	S	459	F
DE-0203667	Female Genital Tract Malignancy	Endometrium	Uterus, cervix, bilateral fallopian tubes and ovaries, hysterectomy with bilateral salpingo-oophorectomy: Carcinosarcoma (malignant mixed Mullerian tumor).	Uterus, NOS	POLE	NGS Q3	Female	48	Mut/Patho	42	1	0	Stable	0	0	0	0	0	NA	0	0	0	S297F	9	37	NA	Mutated, Pathogenic	S	297	F
DE-0211865	Female Genital Tract Malignancy	Endometrium	Uterus, cervix, right ovary and fallopian tube (hysterectomy, salpingo-oophorectomy): Endometrioid adenocarcinoma, FIGO grade 2.	Uterus, NOS	POLE	NGS Q3	Female	56	Mut/Patho	69	1	0	Stable	0	1	1	1	1	0	0	0	0	V411L	13	21	Missense	Mutated, Pathogenic	V	411	L
DE-0215344	Female Genital Tract Malignancy	Endometrium	Uterus and cervix, total hysterectomy: Uterine endometrioid adenocarcinoma, FIGO grade 3.	Uterus, NOS	POLE	NGS Q3	Female	72	Mut/Patho	163	1	0	Stable	0	1	1	1	1	0	0	0	0	P286R	9	36	Missense	Mutated, Pathogenic	P	286	R
																							P436S	13	37	Missense	Mutated, Presumed Pathogenic	P	436	S
DE-0216541	Female Genital Tract Malignancy	Endometrium	Uterus and cervix, robotic assisted hysterectomy: Endometrial adenocarcinoma, endometrioid type, FIGO grade 3.	Uterus, NOS	POLE	NGS Q3	Female	59	Mut/Patho	37	1	0	Stable	0	1	1	1	1	0	0	0	1	V411L	13	27	Missense	Mutated, Pathogenic	V	411	L
DE-0216845	Female Genital Tract Malignancy	Endometrium	Uterus, bilateral ovaries and fallopian tubes; da Vinci-assisted extended total hysterectomy with bilateral salpingo-oophorectomy: Endometrioid adenocarcinoma; FIGO grade 1.	Endometrium	POLE	NGS Q3	Female	53	Mut/Patho	26	1	0	Stable	0	1	1	1	1	0	0	0	0	V411L	13	28	Missense	Mutated, Pathogenic	V	411	L
DE-0217737	Female Genital Tract Malignancy	Endometrium	Uterus, cervix, bilateral fallopian tubes and ovaries, hysterectomy and bilateral salpingo-oophorectomy: Endometrioid adenocarcinoma of the endometrium, FIGO grade 1.	Uterus, NOS	POLE	NGS Q3	Female	52	Mut/Patho	49	1	0	Stable	0	1	1	1	1	0	0	0	0	P286R	9	35	Missense	Mutated, Pathogenic	P	286	R
DE-0218038	Female Genital Tract Malignancy	Endometrium	Uterus, hysterectomy (54 grams): FIGO grade 1 endometrioid adenocarcinoma, limited to endometrium.	Endometrium	POLE	NGS Q3	Female	62	Mut/Patho	21	1	0	Stable	0	1	1	1	1	0	0	0	0	P286R	9	35	Missense	Mutated, Pathogenic	P	286	R
DE-0219947	Female Genital Tract Malignancy	Endometrium	Cervix, uterus, bilateral tubes and ovaries: Endometrium showing endometrioid adenocarcinoma, FIGO grade 3.	Uterus, NOS	POLE	NGS Q3	Female	46	Mut/Patho	32	1	0	Stable	0	1	1	1	1	0	0	0	0	V411L	13	29	Missense	Mutated, Pathogenic	V	411	L
DE-0221442	Female Genital Tract Malignancy	Endometrium	Endometrium: Endometrioid adenocarcinoma, FIGO grade II.	Uterus, NOS	POLE	NGS Q3	Female	69	Mut/Patho	36	1	0	Stable	0	1	1	1	1	0	0	0	0	P286R	9	20	Missense	Mutated, Pathogenic	P	286	R
DE-0221451	Female Genital Tract Malignancy	Endometrium	"Myoma" of uterus: High grade adenocarcinoma consistent with endometrioid carcinoma (FIGO grade 2).	Uterus, NOS	POLE	NGS Q3	Female	37	Mut/Patho	301	1	0	Stable	0	1	1	1	1	0	0	0	0	P286R	9	20	Missense	Mutated, Pathogenic	P	286	R
DE-0222927	Female Genital Tract Malignancy	Endometrium	Endometrial polyp: Adenocarcinoma, endometrioid type, low grade (FIGO grade I).	Endometrium	POLE	NGS Q3	Female	66	Mut/Patho	52	1	0	Stable	0	1	1	1	1	0	0	0	0	P286R	9	34	Missense	Mutated, Pathogenic	P	286	R
DE-0223435	Female Genital Tract Malignancy	Endometrium	Uterus, cervix, bilateral fallopian tubes and ovaries, total hysterectomy and bilateral salpingo-oophorectomy: Moderately differentiated endometrioid adenocarcinoma of endometrium.	Uterus, NOS	POLE	NGS Q3	Female	59	Mut/Patho	24	1	0	Stable	0	1	1	1	1	0	0	0	0	S297F	9	33	Missense	Mutated, Pathogenic	S	297	F
DE-0223814	Female Genital Tract Malignancy	Endometrium	Uterus, cervix, and bilateral fallopian tubes and ovaries: Endometrial serous adenocarcinoma.	Uterus, NOS	POLE	NGS Q3	Female	47	Mut/Patho	204	1	0	Stable	0	1	1	1	1	0	0	0	0	P286R	9	36	Missense	Mutated, Pathogenic	P	286	R
DE-0225089	Female Genital Tract Malignancy	Endometrium	Left lower vaginal biopsy: Showing fragments of endometrial adenocarcinoma, endometrioid type.	Vagina, NOS	POLE	NGS Q3	Female	55	Mut/Patho	117	1	0	Stable	0	1	1	1	1	0	0	0	1	P286R	9	36	Missense	Mutated, Pathogenic	P	286	R
DE-0225491	Female Genital Tract Malignancy	Endometrium	Right pelvic sentinel lymph nodes, uterus with bilateral fallopian tubes and ovaries, excision and hysterectomy with bilateral salpingo-oophorectomy: Endometrioid adenocarcinoma, FIGO grade I with metastasis to 3 of 4 right pelvic sentinel lymph nodes.	Uterus, NOS	POLE	NGS Q3	Female	63	Mut/Patho	21	1	0	Stable	0	1	1	1	1	0	0	0	0	S459F	14	29	Missense	Mutated, Pathogenic	S	459	F
DE-0225542	Female Genital Tract Malignancy	Endometrium	Uterus, cervix, fallopian tubes and ovaries, hysterectomy with bilateral salpingo-oophorectomy: Endometrium: Endometrioid endometrial adenocarcinoma. Myometrium: Involved by endometrioid adenocarcinoma.	Endometrium	POLE	NGS Q3	Female	56	Mut/Patho	103	1	0	Stable	0	1	1	1	1	0	0	0	0	P286R	9	27	Missense	Mutated, Pathogenic	P	286	R
DE-0226956	Female Genital Tract Malignancy	Endometrium	Uterus, cervix, bilateral fallopian tubes and ovaries, right uterosacral ligament, peritoneal biopsy: Adenosquamous carcinoma. Poorly differentiated (grade 3).	Uterus, NOS	POLE	NGS Q3	Female	54	Mut/Patho	141	1	0	Stable	0	1	1	1	1	0	0	0	0	A456P	14	32	Missense	Mutated, Pathogenic	A	456	P
DE-0232239	Female Genital Tract Malignancy	Endometrium	Uterus, cervix, right and left ovaries and fallopian tubes, hysterectomy with bilateral salpingo-oophorectomy: Endometrial adenocarcinoma, de-differentiation endometrioid type.	Uterus, NOS	POLE	NGS Q3	Female	61	Mut/Patho	109	1	0	Stable	0	1	1	1	1	0	0	0	0	P436R	13	34	Missense	Mutated, Presumed Pathogenic	P	436	R
DE-0238142	Female Genital Tract Malignancy	Endometrium	Uterus, ovaries, tubes and cervix: Invasive endometrioid adenocarcinoma, FIGO grade 2.	Uterus, NOS	POLE	NGS Q3	Female	72	Mut/Patho	63	1	0	Stable	0	1	1	1	1	0	0	0	0	P286R	9	18	Missense	Mutated, Pathogenic	P	286	R
DE-0240421	Female Genital Tract Malignancy	Endometrium	Uterus and bilateral adnexa, TAH BSO with: High-grade endometrial carcinoma with morphologic features of endometrioid and serous carcinoma.	Uterus, NOS	POLE	NGS Q3	Female	80	Mut/Patho	33	1	0	Stable	0	1	1	1	1	0	0	0	0	S459F	14	21	Missense	Mutated, Pathogenic	S	459	F
DE-0247188	Female Genital Tract Malignancy	Endometrium	Uterus, fallopian tubes, and ovaries, hysterectomy and bilateral salpingo-oophorectomy: Endometrioid adenocarcinoma (FIGO grade 3).	Uterus, NOS	POLE	NGS Q3	Female	57	Mut/Patho	104	1	0	Stable	0	1	1	1	1	0	0	0	0	P286R	9	26	Missense	Mutated, Pathogenic	P	286	R
DE-0249138	Female Genital Tract Malignancy	Endometrium	Left fallopian tube and ovary, salpingo-oophorectomy: Poorly differentiated carcinoma involving ovary and fallopian tube.	Tubo-ovarian	POLE	NGS Q3	Female	63	Mut/Patho	149	1	0	Stable	0	1	1	1	1	0	0	0	0	P286R	9	18	Missense	Mutated, Pathogenic	P	286	R
DE-0254697	Female Genital Tract Malignancy	Endometrium	Uterus and cervix, bilateral fallopian tubes and ovaries, total hysterectomy with bilateral salpingo-oophorectomy: Invasive adenocarcinoma, papillary serous carcinoma type, high-grade, FIGO grade 3 of 3.	Uterus, NOS	POLE	NGS Q3	Female	48	Mut/Patho	100	1	0	Stable	0	1	1	1	1	0	0	0	0	P286R	9	26	Missense	Mutated, Pathogenic	P	286	R
DE-0277151	Uterine Serous Carcinoma	Endometrium	Uterus, cervix, bilateral ovaries and fallopian tubes, hysterectomy with bilateral salpingo-oophorectomy: High grade Mullerian carcinoma most consistent with serous carcinoma, forming a 7.5 x 4.5 x 4.0 cm mass circumferentially involving the endometrial cavity.	Uterus, NOS	POLE	NGS Q3	Female	50	Mut/Patho	171	1	0	Stable	0	1	1	1	1	0	0	0	0	P286R	9	15	Missense	Mutated, Pathogenic	P	286	R
DE-0279243	Female Genital Tract Malignancy	Endometrium	Uterus, cervix, bilateral tubes and ovaries: Invasive poorly differentiated endometrial adenocarcinoma.	Uterus, NOS	POLE	NGS Q3	Female	67	Mut/Patho	314	1	1	Stable	0	1	1	0	1	1	0	0	0	S461P	14	29	Missense	Mutated, Pathogenic	S	461	P
DE-0282769	Female Genital Tract Malignancy	Endometrium	Uterus, Cervix, Bilateral Fallopian Tubes Ovaries: Endometrioid adenocarcinoma, FIGO grade 1.	Uterus, NOS	POLE	NGS Q3	Female	55	Mut/Patho	40	1	0	Stable	0	0	0	0	0	NA	0	0	0	P286R	9	15	Missense	Mutated, Pathogenic	P	286	R
DE-0283675	Female Genital Tract Malignancy	Endometrium	Vaginal mass compressing rectal wall: See Caris Interpretation.	Vagina, NOS	POLE	NGS Q3	Female	50	Mut/PP	26	1	1	High	0	0	1	1	0	1	0	0	0	L424F	13	38	Missense	Mutated, Presumed Pathogenic	L	424	F
DE-0283991	Female Genital Tract Malignancy	Endometrium	Uterus, cervix, bilateral fallopian tubes and ovaries, excision: High grade endometrial carcinoma with mixed histologic features.	Myometrium	POLE	NGS Q3	Female	88	Mut/Patho	55	1	0	Stable	0	1	1	1	1	0	0	0	1	V411L	13	24	Missense	Mutated, Pathogenic	V	411	L
DE-0284692	Female Genital Tract Malignancy	Endometrium	'Uterus, cervix, bilateral ovaries and fallopian tubes, hysterectomy with bilateral salpingectomy": Mixed endometrial endometrioid(grade 2;- 80%-90%)-clear cell carcinoma.	Uterus, NOS	POLE	NGS Q3	Female	56	Mut/Patho	102	1	0	Stable	0	1	1	1	1	0	0	0	0	P286R	9	14	Missense	Mutated, Pathogenic	P	286	R
DE-0285657	Female Genital Tract Malignancy	Endometrium	Uterus, cervix, and bilateral adnexa, total hysterectomy and bilateral salpingo-oophorectomy: Endometrial adenocarcinoma, endometrioid type, FIGO architectural grade 1, nuclear grade 2, 3.5 cm in greatest dimension, involving posterior wall, confined to the endometrium and involving adenomyosis.	Uterus, NOS	POLE	NGS Q3	Female	69	Mut/Patho	35	1	0	Stable	0	0	0	0	0	NA	0	0	0	V411L	13	34	Missense	Mutated, Pathogenic	V	411	L
DE-0287791	Female Genital Tract Malignancy	Endometrium	Uterus with cervix (hysterectomy): Endometrial poorly differentiated carcinoma most compatible with dedifferentiated carcinoma (7cm).	Uterus, NOS	POLE	NGS Q3	Female	70	Mut/Patho	159	1	0	Stable	0	1	1	1	1	0	0	0	0	P286R	9	33	Missense	Mutated, Pathogenic	P	286	R
DE-0292371	Neuroendocrine tumors	Endometrium	Pelvic mass needle biopsy: High grade neuroendocrine carcinoma consistent with the patient's known history of small cell component.	Pelvis, NOS	POLE	NGS Q3	Female	59	Mut/Patho	29	1	0	Stable	0	1	1	1	1	0	0	0	0	S459F	14	51	Missense	Mutated, Pathogenic	S	459	F
DE-0296431	Female Genital Tract Malignancy	Endometrium	Uterus, cervix, ovaries and fallopian tubes, radical hysterectomy, bilateral salpingo-oophorectomy: Endometrioid adenocarcinoma of endometrium, FIGO grade II, 3 cm in greatest dimension.	Cervix, NOS	POLE	NGS Q3	Female	49	Mut/Patho	61	1	0	Stable	0	1	1	1	1	0	0	0	1	V411L	13	37	Missense	Mutated, Pathogenic	V	411	L
DE-0299210	Female Genital Tract Malignancy	Endometrium	Endometrium, curettage: Moderate to poorly differentiated adenocarcinoma.	Endometrium	POLE	NGS Q3	Female	52	Mut/Patho	42	1	0	Stable	0	1	1	1	1	0	0	0	0	V411L	13	19	Missense	Mutated, Pathogenic	V	411	L

## Sheet: EC Group 3
Supplemental Table 1. Clinical, demographic and molecular data for EC Group 3.
deid	Lineage	PrimaryTumorSIte	Diagnosis	SpecimenSite	Test	Technology	Sex	age_at_CollectionDate	POLE mutation	TMB_per_Mb	TMB result	MSI Comprehensive	MSI NGS	FA-MSI	IHC-MLH1	IHC-MSH2	IHC-MSH6	IHC-PMS2	MMR Deficiency	IHC-PD-L1 (22c3)	IHC-PD-L1 (28-8)	IHC-PD-L1 (SP142)	proteinChange	exon	percentMutated	effect	latest_result	Original AA	Position	Changed AA	Nucleotide Change	Context	Signature
DE-0195573	Female Genital Tract Malignancy	Endometrium	Soft tissue, "left psoas muscle mass", resection: Metastatic high grade carcinoma with serous and clear cell features.	Psoas muscle	POLE	NGS Q3	Female	60	Mut/Patho	484	1	1	High	1	0	0	0	0	NA	0	0	0	S1380L	32	29	NA	Mutated, Presumed Benign	S	1380	L	c.4139C>T	GAG GGT GCT TCG TAT CGC AAG	SBS 10b
																							R1386W	33	11	NA	Mutated, Presumed Benign	R	1386	W	c.4156C>T	AAG GTA AAT CGG GTC CTT CCT	SBS 10b
																							R1556W	36	41	NA	Mutated, Presumed Benign	R	1556	W	c.4666C>T	TTC GAA GTT CGG GCA GAA ACT	SBS 10b
																							R1580W	37	32	NA	Mutated, Presumed Benign	R	1580	W	c.4738C>T	GAG GAG CGC CGG GGG CCC ACA	SBS 14
																							V411L	13	25	NA	Mutated, Pathogenic	V	411	L
DE-0190345	Female Genital Tract Malignancy	Endometrium	Sigmoid colon: Resection of the sigmoid colon showing centrally an area of disruption. At this disruption, there is a nodule of moderately differentiated carcinoma.	Sigmoid colon	POLE	NGS Q3	Female	64	Mut/Patho	216	1	0	Stable	0	1	1	1	1	0	0	0	0	T2248I	48	33	Missense	Mutated, Variant of Unknown Significance	T	2248	I	c.6743C>T	ACC ATC CAC ACC CAG GTC TTC	SBS 14
																							P286R	9	32	Missense	Mutated, Pathogenic	P	286	R
DE-0193280	Female Genital Tract Malignancy	Endometrium	Uterus, tubes, and ovaries, hysterectomy with bilateral salpingo-oophorectomy: Endometrium and cervix: Invasive endometrioid adenocarcinoma, FIGO grade 2.	Uterus, NOS	POLE	NGS Q3	Female	53	Mut/Patho	94	1	0	Stable	0	0	0	0	0	NA	0	0	1	A1149V	28	22	Missense	Mutated, Presumed Benign	A	1149	V	c.3446C>T	ACC ATC CCT GCG GCC CTG CAG	SBS 10a & 10b
																							A456P	14	20	Missense	Mutated, Pathogenic	A	456	P
DE-0197361	Female Genital Tract Malignancy	Endometrium	Uterus, cervix, bilateral tubes and ovaries, hysterectomy and bilateral salpingo-oophorectomy: Favor endometrioid adenocarcinoma, FIGO 2.	Endometrium	POLE	NGS Q3	Female	52	Mut/Patho	302	1	0	Stable	0	0	0	0	0	NA	0	0	0	P286R	9	42	Missense	Mutated, Pathogenic	P	286	R
																							R77C	3	39	Missense	Mutated, Variant of Unknown Significance	R	77	C	c.229C>T	GAA GAT AAG CGC TTA GGC AGT	SBS 10a & 10b
DE-0203267	Female Genital Tract Malignancy	Endometrium	Uterus, cervix, bilateral tubes, and ovaries: Serous carcinoma of endometrium with superficial myometrial invasion.	Endometrium	POLE	NGS Q3	Female	58	Mut/PP	295	1	0	Stable	0	0	0	0	0	NA	0	0	0	F2063L	45	23	NA	Mutated, Presumed Benign	F	2063	L
																							C2109Y	45	24	NA	Mutated, Presumed Benign	C	2109	Y
																							S459Y	14	20	NA	Mutated, Presumed Pathogenic	S	459	Y
DE-0204163	Female Genital Tract Malignancy	Endometrium	Inter-aortic caval lymph node, EUS FNA: Poorly differentiated adenocarcinoma, most in keeping with metastatic high-grade endometrioid carcinoma.	Aortic lymph node	POLE	NGS Q3	Female	50	Mut/Patho	193	1	0	Stable	0	0	0	0	0	NA	0	0	0	S1906Y	42	10	Missense	Mutated, Presumed Benign	S	1906	Y	c.5717C>A	CTG ACA ATT TCT TTC TCT CGA	SBS 10a, 10b, & 14
																							P286R	9	10	Missense	Mutated, Pathogenic	P	286	R
DE-0208542	Female Genital Tract Malignancy	Endometrium	Uterus, cervix, bilateral fallopian tubes and ovaries, hysterectomy and bilateral salpingo-oophorectomy: Endometrial adenocarcinoma, endometrioid type, high grade (FIGO 3).	Uterus, NOS	POLE	NGS Q3	Female	53	Mut/PP	235	1	1	High	1	0	1	1	0	1	0	0	0	R114X	5	37	NA	Mutated, Presumed Benign	R	114	X	c.340C>T	GGT TGT GAG CGA GAA GTT TCA	SBS 10a & 10b
																							R1579C	37	40	NA	Mutated, Presumed Benign	R	1579	C	c.4735C>T	AAG GAG GAG CGC CGG GGG CCC	SBS 10a & 10b
																							A2056T	45	29	NA	Mutated, Presumed Benign	A	2056	T	c.6166G>A	GAT TAT GTC GCA AAT GAG CTC
																							A465V	14	33	NA	Mutated, Presumed Pathogenic	A	465	V
																							R821C	21	13	NA	Mutated, Presumed Benign	R	821	C	c.2461C>T	TAT GTC ATG CGC AAG GGG GCT	SBS 10a & 10b
DE-0208928	Female Genital Tract Malignancy	Endometrium	Cervix and uterus, vaginal hysterectomy: Endometrial adenocarcinoma, endometrioid variant, FIGO 2 of 3 (high nuclear grade).	Uterus, NOS	POLE	NGS Q3	Female	79	Mut/Patho	148	1	0	Stable	0	1	1	1	1	0	0	0	0	R1382C	32	14	Missense	Mutated, Presumed Benign	R	1382	C	c.4144C>T	GCT TCG TAT CGC AAG GTA AAT	SBS 10b
																							S1906Y	42	31	Missense	Mutated, Presumed Benign	S	1906	Y	c.5717C>A	CTG ACA ATT TCT TTC TCT CGA	SBS 10a, 10b, & 14
																							P286R	9	17	Missense	Mutated, Pathogenic	P	286	R
DE-0209819	Female Genital Tract Malignancy	Endometrium	Uterus, cervix, bilateral ovaries and fallopian tubes (hysterectomy and bilateral salpingo-oophorectomy): Endometrioid adenocarcinoma, FIGO grade 2.	Uterus, NOS	POLE	NGS Q3	Female	45	Mut/Patho	197	1	1	Stable	1	1	1	1	1	0	0	0	0	L1235I	30	32	Missense	Mutated, Variant of Unknown Significance	L	1235	I	c.3703C>A	AAG CGA GTT CTT TGG GAG AGC	SBS 10a, 10b, & 14
																							P286R	9	32	Missense	Mutated, Pathogenic	P	286	R
DE-0210222	Female Genital Tract Malignancy	Endometrium	Uterus, cervix, bilateral ovaries and fallopian tubes, hysterectomy and bilateral salpingo-oophorectomy: Poorly differentiated endometrioid carcinoma, FIGO grade 3.	Endometrium	POLE	NGS Q3	Female	56	Mut/PP	201	1	0	Stable	0	1	1	1	1	0	0	0	0	P1221S	30	12	Missense	Mutated, Presumed Benign	P	1221	S
																							R1556W	36	27	Missense	Mutated, Presumed Benign	R	1556	W	c.4666C>T	TTC GAA GTT CGG GCA GAA ACT	SBS 10b
																							W1624X	37	50	Nonsense	Mutated, Presumed Benign	W	1624	X	c.4872G>A	GTC CTG GAC TGG CAG CGC CAT
																							A2006V	44	25	Missense	Mutated, Presumed Benign	A	2006	V	c.6017C>T	TAC ATC GTG GCC GTG TAC CAC	SBS 10a & 10b
																							P436R	13	30	Missense	Mutated, Presumed Pathogenic	P	436	R
DE-0212792	Female Genital Tract Malignancy	Endometrium	Left paraspinal mass, CT guided core biopsy: Carcinoma, compatible with gynecologic primary.	Spine	POLE	NGS Q3	Female	58	Mut/Patho	167	1	0	Stable	0	1	1	1	1	0	0	0	1	P286R	9	35	Missense	Mutated, Pathogenic	P	286	R
																							R494W	15	32	Missense	Mutated, Variant of Unknown Significance	R	494	W	c.1480C>T	GAG GTG CTG CGG AAG GGC TCT	SBS 10a & 10b
DE-0222790	Female Genital Tract Malignancy	Endometrium	Left paraspinal mass, CT guided core biopsy: Carcinoma, compatible with gynecologic primary.	Connective, subcutaneous and other soft tissues of thoracic wall	POLE	NGS Q3	Female	58	Mut/Patho	167	1	0	Stable	0	1	1	1	1	0	0	0	1	P286R	9	47	Missense	Mutated, Pathogenic	P	286	R
																							R494W	15	44	Missense	Mutated, Variant of Unknown Significance	R	494	W	c.1480C>T	GAG GTG CTG CGG AAG GGC TCT	SBS 10a & 10b
DE-0215523	Female Genital Tract Malignancy	Endometrium	Uterus, fallopian tubes and ovaries, hysterectomy with bilateral salpingo-oophorectomy: Uterus: High grade carcinoma with endometrioid and serous features FIGO grade - 3.	Uterus, NOS	POLE	NGS Q3	Female	53	Mut/Patho	122	1	0	Stable	0	1	1	1	1	0	0	0	0	T2248A	48	9	Missense	Mutated, Presumed Benign	T	2248	A
																							S459F	14	30	Missense	Mutated, Pathogenic	S	459	F
DE-0218480	Female Genital Tract Malignancy	Endometrium	Uterus cervix and bilateral fallopian tubes and ovaries, total hysterectomy with bilateral salpingo oophorectomy: Carcinosarcoma (malignant mixed mullerian tumor), invading greater than one half of the myometrium.	Uterus, NOS	POLE	NGS Q3	Female	43	Mut/Patho	423	1	1	High	0	1	1	0	1	1	0	0	0	R1284W	31	18	Missense	Mutated, Presumed Benign	R	1284	W	c.3850C>T	CTG CAG GCC CGG CAG CGC CTC	SBS 14
																							R1570X	36	25	Nonsense	Mutated, Presumed Benign	R	1570	X	c.4708C>T	GCC ATC CAG CGA TTC CTG CTC	SBS 10a & 10b
																							R2017C	44	41	Missense	Mutated, Presumed Benign	R	2017	C	c.6049C>T	GGG CTG AGG CGC AGT GCT CCA	SBS 10a & 10b
																							I2246V	48	50	Missense	Mutated, Presumed Benign	I	2246	V	c.6736A>G	GCC CTC ACC ATC CAC ACC CAG
																							V411L	13	41	Missense	Mutated, Pathogenic	V	411	L
																							E491K	14	9	Missense	Mutated, Presumed Benign	E	491	K	c.1471G>A	GAG CCC GAC GAG GTG CTG CGG
																							Y623C	17	50	Missense	Mutated, Presumed Benign	Y	623	C	c.1868A>G	CCA CTC ATC TAC CAC CTG GAC
																							S987Y	25	38	Missense	Mutated, Presumed Benign	S	987	Y	c.2960C>A	ATC TTC CAA TCC TCG GTG TTT	SBS 14
																							S988L	25	40	Missense	Mutated, Presumed Benign	S	988	L	c.2963C>T	TTC CAA TCC TCG GTG TTT GAG	SBS 10b
DE-0221419	Female Genital Tract Malignancy	Uterus, NOS	Uterus, ovaries, tubes, small bowel and appendix (resection): Endometrioid adenocarcinoma, FIGO grade 2-3, with associated undifferentiated carcinoma with extensive necrosis.	Uterus, NOS	POLE	NGS Q3	Female	64	Mut/Patho	315	1	0	High	0	1	1	1	1	0	0	0	0	P1250S	30	18	Missense	Mutated, Variant of Unknown Significance	P	1250	S	c.3748C>T	CCG ACT GTG CCC TGG CAG GAA	SBS 10a & 10b
																							V411L	13	21	Missense	Mutated, Pathogenic	V	411	L
																							A992P	25	15	Missense	Mutated, Variant of Unknown Significance	A	992	P
DE-0222101	Female Genital Tract Malignancy	Endometrium	Abdominal wall, mass, resection: Positive for metastatic poorly differentiated endometrioid adenocarcinoma with marked inflammatory response for necrosis.	Abdominal wall, NOS	POLE	NGS Q3	Female	63	Mut/Patho	384	1	1	High	1	1	1	1	1	0	0	0	0	S1051Y	26	26	Missense	Mutated, Variant of Unknown Significance	S	1051	Y
																							R1932C	42	28	Missense	Mutated, Variant of Unknown Significance	R	1932	C	c.5794C>T	GTT TCA TCT CGT ATT CAC TGT	SBS 10b
																							S297F	9	29	Missense	Mutated, Pathogenic	S	297	F
																							P436Y	13	25	Missense	Mutated, Variant of Unknown Significance	P	436	Y
DE-0224575	Female Genital Tract Malignancy	Endometrium	Uterus (hysterectomy with cervix): Poorly differentiated endometrial adenocarcinoma consistent with grade 3 endometrioid adenocarcinoma.	Uterus, NOS	POLE	NGS Q3	Female	34	Mut/Patho	180	1	0	Stable	0	1	1	1	1	0	0	0	1	A456P	14	25	Missense	Mutated, Pathogenic	A	456	P
																							Y84D	3	21	Missense	Mutated, Variant of Unknown Significance	Y	84	D
DE-0228870	Female Genital Tract Malignancy	Endometrium	Uterus, bilateral ovaries and fallopian tubes, hysterectomy with bilateral salpingo-oophorectomy: Endometrioid adenocarcinoma with mucinous metaplasia, FIGO grade 2,3.5 cm.	Endometrium	POLE	NGS Q3	Female	64	Mut/Patho	53	1	0	Stable	0	1	1	1	1	0	0	0	0	R2131C	46	42	Missense	Mutated, Variant of Unknown Significance	R	2131	C	c.6391C>T	GAC CTG CTT CGC CTG GTG GAT	SBS 10b
																							A456P	14	38	Missense	Mutated, Pathogenic	A	456	P
DE-0232825	Female Genital Tract Malignancy	Endometrium	Uterus and bilateral ovaries and fallopian tubes; hysterectomy-right salpingo-oophorectomy: Endometrium: Adenocarcinoma.	Uterus, NOS	POLE	NGS Q3	Female	66	Mut/Patho	379	1	0	High	0	1	0	0	1	1	0	0	0	V1009A	25	34	Missense	Mutated, Variant of Unknown Significance	V	1009	A
																							T1517I	35	47	Missense	Mutated, Variant of Unknown Significance	T	1517	I	c.4550C>T	GTG CTG GAC ACT GTG CGC AGC	SBS 14
																							A2198V	47	42	Missense	Mutated, Variant of Unknown Significance	A	2198	V	c.6593C>T	GAC TCC TCT GCC ATC GAG ATG	SBS 10a & 10b
																							V411L	13	38	Missense	Mutated, Pathogenic	V	411	L
																							A716V	19	42	Missense	Mutated, Variant of Unknown Significance	A	716	V	c.2147C>T	GAG GAA CAG GCG AAA TAC GAG	SBS 10a & 10b
DE-0242149	Female Genital Tract Malignancy	Endometrium	Uterus, cervix, bilateral ovaries and fallopian tubes, excision: Carcinosarcoma, with predominantly poorly-differentiated carcinoma and necrosis.	Uterus, NOS	POLE	NGS Q3	Female	57	Mut/Patho	169	1	0	Stable	0	1	1	1	1	0	0	0	0	R1826W	40	40	Missense	Mutated, Presumed Benign	R	1826	W	c.5476C>T	CGC TGG CTT CGG TCG CCA TCC	SBS 10b
																							M444K	13	41	Missense	Mutated, Pathogenic	M	444	K
DE-0243247	Female Genital Tract Malignancy	Endometrium	Uterus, cervix, bilateral tubes and ovaries, hysterectomy: Endometrioid adenocarcinoma, FIGO grade 3.	Endometrium	POLE	NGS Q3	Female	56	Mut/Patho	348	1	0	Stable	0	1	1	1	1	0	0	0	0	S1644L	37	31	Missense	Mutated, Presumed Benign	S	1644	L	c.4931C>T	ACC TGC CTG TCG CAG GCC TTC	SBS 10b
																							S459F	14	37	Missense	Mutated, Pathogenic	S	459	F
																							A465T	14	26	Missense	Mutated, Variant of Unknown Significance	A	465	T	c.1393G>A	GAT GCT GTC GCC ACT TAC TAC
DE-0245146	Female Genital Tract Malignancy	Endometrium	Uterus, cervix, tubes, ovaries: High-grade serous carcinoma with superficial myometrial invasion.	Uterus, NOS	POLE	NGS Q3	Female	79	Mut/Patho	128	1	0	Stable	0	1	1	1	1	0	0	0	0	F2138L	46	24	Missense	Mutated, Variant of Unknown Significance	F	2138	L	c.6414C>G	GTC GGC GAG TTC TCC GAG GAG
																							P286R	9	22	Missense	Mutated, Pathogenic	P	286	R
																							P68S	2	22	Missense	Mutated, Variant of Unknown Significance	P	68	S	c.202C>T	AAC ATG CAT CCT ACC GAG ATT	SBS 10b
DE-0250083	Female Genital Tract Malignancy	Endometrium	Uterus, bilateral ovaries and fallopian tubes, left para-aortic, right precaval, right and left pelvic lymph nodes, and omentum; hysterectomy/salpingo-oophorectomy, lymph node dissections and omentectomy: Endometrioid carcinoma, FIGO grade 3,.	Uterus, NOS	POLE	NGS Q3	Female	69	Mut/PP	93	1	0	Stable	0	1	1	1	1	0	0	0	0	L1515P	35	35	NA	Mutated, Variant of Unknown Significance	L	1515	P
																							F367V	11	31	NA	Mutated, Presumed Pathogenic	F	367	V
DE-0252775	Female Genital Tract Malignancy	Endometrium	Uterus with cervix, bilateral ovaries and fallopian tubes, hysterectomy with bilateral salpingo-oophorectomy: Endometrium: Invasive poorly-differentiated endometrial adenocarcinoma, endometrioid type, FIGO grade 3.	Uterus, NOS	POLE	NGS Q3	Female	44	Mut/Patho	324	1	1	Stable	0	1	1	0	1	1	0	0	0	R1691C	38	34	Missense	Mutated, Variant of Unknown Significance	R	1691	C	c.5071C>T	CCT ACA GCC CGC CCT GAC CTG	SBS 14
																							R1870C	41	38	Missense	Mutated, Variant of Unknown Significance	R	1870	C	c.5608C>T	AAC TTC AAC CGC ATC ATC CTC	SBS 14
																							V411L	13	36	Missense	Mutated, Pathogenic	V	411	L
DE-0253150	Female Genital Tract Malignancy	Endometrium	Uterus, cervix, bilateral fallopian tubes and ovaries; hysterectomy with bilateral salpingo-oophorectomy: Endometrium: High grade undifferentiated carcinoma.	Uterus, NOS	POLE	NGS Q3	Female	55	Mut/Patho	349	1	1	Equivocal	1	0	0	0	0	NA	0	0	0	S1087P	26	10	Missense	Mutated, Variant of Unknown Significance	S	1087	P
																							L1639M	37	25	Missense	Mutated, Variant of Unknown Significance	L	1639	M
																							A1674T	38	27	Missense	Mutated, Variant of Unknown Significance	A	1674	T	c.5020G>A	CTC TTC TTT GCC CGC CAC CTC
																							S1719A	38	24	Missense	Mutated, Variant of Unknown Significance	S	1719	A
																							S2A	1	24	Missense	Mutated, Variant of Unknown Significance	S	2	A
																							V411L	13	25	Missense	Mutated, Pathogenic	V	411	L
																							M820I	21	9	Missense	Mutated, Variant of Unknown Significance	M	820	I
DE-0254433	Female Genital Tract Malignancy	Endometrium	Sigmoid colon, resection: Metastatic carcinoma involving serosa, subserosa, muscularis propria and submucosa of colon, no mucosal involvement is seen.	Sigmoid colon	POLE	NGS Q3	Female	81	Mut/Patho	520	1	0	High	0	1	1	1	1	0	0	0	0	P1247L	30	17	Missense	Mutated, Variant of Unknown Significance	P	1247	L	c.3740C>T	GAC CTC ACG CCG ACT GTG CCC	SBS 14
																							P286R	9	49	Missense	Mutated, Pathogenic	P	286	R
																							L806M	21	17	Missense	Mutated, Variant of Unknown Significance	L	806	M
DE-0256136	Female Genital Tract Malignancy	Endometrium	Uterus, cervix, fallopian tubes and ovaries, hysterectomy and salpingo-oophorectomy: Endometrioid adenocarcinoma.	Uterus, NOS	POLE	NGS Q3	Female	53	Mut/Patho	444	1	1	High	0	0	1	1	0	1	0	0	0	R1037C	26	7	Missense	Mutated, Presumed Benign	R	1037	C	c.3109C>T	TCT GAG AAC CGT TCC ATG TCT	SBS 14
																							R1556W	36	22	Missense	Mutated, Presumed Benign	R	1556	W	c.4666C>T	TTC GAA GTT CGG GCA GAA ACT	SBS 10b
																							E223D	7	39	Missense	Mutated, Variant of Unknown Significance	E	223	D	c.669G>C	GAC ATG CGC GAG TAC GAT GTT
																							V411L	13	32	Missense	Mutated, Pathogenic	V	411	L
DE-0256618	Female Genital Tract Malignancy	Endometrium	Uterus, hysterectomy with bilateral salpingo-oophorectomy: Carcinosarcoma.	Uterus, NOS	POLE	NGS Q3	Female	53	Mut/Patho	336	1	0	Stable	0	1	1	1	1	0	0	0	0	K122N	5	33	Missense	Mutated, Variant of Unknown Significance	K	122	N	c.366G>C	TTT CTC TCC AAG AAG TTT CAG
																							L1235I	30	13	Missense	Mutated, Variant of Unknown Significance	L	1235	I	c.3703C>A	AAG CGA GTT CTT TGG GAG AGC	SBS 10a, 10b, & 14
																							A1349V	32	11	Missense	Mutated, Variant of Unknown Significance	A	1349	V	c.4046C>T	AGG CTG TGG GCG CTC GTT GGC	SBS 10a & 10b
																							A456P	14	31	Missense	Mutated, Pathogenic	A	456	P
DE-0257673	Female Genital Tract Malignancy	Endometrium	Uterus and cervix: Invasive well differentiated endometrioid adenocarcinoma.	Uterus, NOS	POLE	NGS Q3	Female	69	Mut/Patho	121	1	0	Stable	0	1	1	1	0	NA	0	0	0	D1747G	39	13	Missense	Mutated, Variant of Unknown Significance	D	1747	G	c.5240A>G	CAT GTC AAC GAC ATG GAG GGG
																							S297F	9	34	Missense	Mutated, Pathogenic	S	297	F
DE-0258032	Female Genital Tract Malignancy	Endometrium	Uterus, total hysterectomy: Endometrial carcinosarcoma, involving full thickness of myometrium.	Uterus, NOS	POLE	NGS Q3	Female	56	Mut/Patho	291	1	0	High	0	1	1	1	1	0	0	0	0	C1445Y	34	25	NA	Mutated, Presumed Benign	C	1445	Y	c.4334G>A	GGC TGT GTG TGT GTG GTC AAT
																							R1626C	37	30	NA	Mutated, Presumed Benign	R	1626	C	c.4876C>T	GAC TGG CAG CGC CAT GGA GCC	SBS 10a & 10b
																							T2202M	47	29	NA	Mutated, Presumed Benign	T	2202	M	c.6605C>T	ATC GAG ATG ACG CTG GTG GAA	SBS 14
																							R34H	2	31	NA	Mutated, Presumed Benign	R	34	H	c.101G>A	GCA CTC AAG CGC CTG GAA CGG
																							F367C	11	55	NA	Mutated, Pathogenic	F	367	C
																							R821H	21	30	NA	Mutated, Presumed Benign	R	821	H	c.2462G>A	TAT GTC ATG CGC AAG GGG GCT
DE-0261380	Female Genital Tract Malignancy	Endometrium	Uterus, bilateral tubes and ovaries: High grade endometrial carcinoma, favor clear cell carcinoma.	Uterus, NOS	POLE	NGS Q3	Female	61	Mut/Patho	219	1	0	Stable	0	1	1	1	1	0	0	0	0	R1570X	36	14	Nonsense	Mutated, Presumed Benign	R	1570	X	c.4708C>T	GCC ATC CAG CGA TTC CTG CTC	SBS 10a & 10b
																							P286R	9	16	Missense	Mutated, Pathogenic	P	286	R
																							Y921C	24	15	Missense	Mutated, Variant of Unknown Significance	Y	921	C
DE-0264027	Female Genital Tract Malignancy	Endometrium	Uterus, cervix, bilateral ovaries and tubes, hysterectomy with bilateral salpingo-oophorectomy: Endometrial carcinoma, high grade, favored to represent FIGO grade 3 endometrioid carcinoma.	Uterus, NOS	POLE	NGS Q3	Female	55	Mut/Patho	426	1	1	High	0	1	1	0	1	1	0	0	0	R1286C	31	16	Missense	Mutated, Variant of Unknown Significance	R	1286	C	c.3856C>T	GCC CGG CAG CGC CTC GCC CGC	SBS 10a & 10b
																							A2213V	47	14	Missense	Mutated, Variant of Unknown Significance	A	2213	V
																							M444K	13	16	Missense	Mutated, Pathogenic	M	444	K
DE-0266147	Female Genital Tract Malignancy	Endometrium	Uterus, cervix, bilateral tubes and ovaries, hysterectomy: Poorly differentiated endometrioid adenocarcinoma of uterus. FIGO grade 3	Uterus, NOS	POLE	NGS Q3	Female	45	Mut/Patho	289	1	0	Stable	0	0	0	0	0	NA	0	0	0	R1932C	42	28	Missense	Mutated, Variant of Unknown Significance	R	1932	C	c.5794C>T	GTT TCA TCT CGT ATT CAC TGT	SBS 10b
																							M444K	13	26	Missense	Mutated, Pathogenic	M	444	K
																							S459F	14	29	Missense	Mutated, Pathogenic	S	459	F
																							P486S	14	30	Missense	Mutated, Variant of Unknown Significance	P	486	S	c.1456C>T	ACC ATT ATT CCC ATG GAG CCC	SBS 10b
																							K54N	2	29	Missense	Mutated, Variant of Unknown Significance	K	54	N
																							A781V	21	20	Missense	Mutated, Variant of Unknown Significance	A	781	V	c.2342C>T	AAG CTC TCG GCG GCC GTG GAG	SBS 10a & 10b
DE-0266937	Female Genital Tract Malignancy	Endometrium	Uterus, cervix, fallopian tubes, and ovaries, hysterectomy with bilateral salpingo-oophorectomy: Uterus - High-grade serous carcinoma with areas of undifferentiated carcinoma.	Uterus, NOS	POLE	NGS Q3	Female	67	Mut/Patho	142	1	0	Stable	0	0	0	0	0	NA	0	0	0	K122N	5	24	Missense	Mutated, Variant of Unknown Significance	K	122	N	c.366G>C	TTT CTC TCC AAG AAG TTT CAG
																							V411L	13	23	Missense	Mutated, Pathogenic	V	411	L
DE-0267027	Female Genital Tract Malignancy	Endometrium	Uterus, cervix, bilateral fallopian tubes and ovaries: Uterine serous carcinoma with extensive necrosis.	Endometrium	POLE	NGS Q3	Female	51	Mut/Patho	243	1	0	Stable	0	1	1	1	1	0	0	0	0	R1390C	33	43	Missense	Mutated, Variant of Unknown Significance	R	1390	C	c.4168C>T	GTC CTT CCT CGC TCC AAC ATG	SBS 10b
																							P286R	9	47	Missense	Mutated, Pathogenic	P	286	R
DE-0271445	Female Genital Tract Malignancy	Endometrium	Uterus, ovaries and fallopian tubes (supracervical hysterectomy and bilateral salpingo-oophorectomy, fragmented): Endometrial adenocarcinoma, high grade.	Endometrium	POLE	NGS Q3	Female	59	Mut/Patho	336	1	0	Equivocal	0	1	1	1	1	0	0	0	0	T1052M	26	17	Missense	Mutated, Variant of Unknown Significance	T	1052	M	c.3155C>T	CAG AAG TCT ACG TCC ATC AGC	SBS 14
																							S2084L	45	30	Missense	Mutated, Variant of Unknown Significance	S	2084	L	c.6251_6252inv	ACT GAG CTC TCA GAG ATG TTT
																							P286R	9	31	Missense	Mutated, Pathogenic	P	286	R
DE-0272088	Female Genital Tract Malignancy	Endometrium	Uerus and adnexa, hysterectomy and salpingo-oophorectomy: Mixed carcinoma (serous, clear cell and endometrioid), high grade, involving endometrium, myometrium an cervix.	Uterine cervix	POLE	NGS Q3	Female	46	Mut/Patho	173	1	0	Stable	0	1	1	1	1	0	0	0	0	R2131C	46	38	Missense	Mutated, Variant of Unknown Significance	R	2131	C	c.6391C>T	GAC CTG CTT CGC CTG GTG GAT	SBS 10b
																							V411L	13	29	Missense	Mutated, Pathogenic	V	411	L
DE-0273489	Female Genital Tract Malignancy	Endometrium	Uterus, cervix, bilateral fallopian tubes and ovaries, hysterectomy with bilateral salpingo oophorectomy: Endometrioid adenocarcinoma with squamous differentiation, FIGO grade 2.	Uterus, NOS	POLE	NGS Q3	Female	70	Mut/Patho	61	1	0	Stable	0	1	1	1	1	0	0	0	1	Q1239R	30	47	Missense	Mutated, Variant of Unknown Significance	Q	1239	R	c.3716A>G	TGG GAG AGC CAG GAG GAG TCC
																							V411L	13	15	Missense	Mutated, Pathogenic	V	411	L
DE-0274027	Female Genital Tract Malignancy	Endometrium	Uterus, cervix, tubes, ovaries and omentum, resection: High grade endometrioid adenocarcinoma with squamoid differentiation invading through the myometrium to involve the peritoneal surface.	Uterus, NOS	POLE	NGS Q3	Female	60	Mut/Patho	164	1	0	Stable	0	1	1	1	1	0	0	0	0	A1349V	32	41	Missense	Mutated, Variant of Unknown Significance	A	1349	V	c.4046C>T	AGG CTG TGG GCG CTC GTT GGC	SBS 10a & 10b
																							H144R	6	50	Missense	Mutated, Variant of Unknown Significance	H	144	R	c.431A>G	TTG CCA AAT CAC TTG GTG GGT
																							K2210Q	47	48	Missense	Mutated, Variant of Unknown Significance	K	2210	Q	c.6628A>C	CTA CAG AAG AAG CTG ATG GCC
																							V411L	13	41	Missense	Mutated, Pathogenic	V	411	L
DE-0274053	Female Genital Tract Malignancy	Endometrium	Uterus and bilateral fallopian tubes and ovaries, hysterectomy and bilateral salpingo-oophorectomy: High-grade serous carcinoma with myometrial invasion (2 mm of 15 mm).	Uterus, NOS	POLE	NGS Q3	Female	62	Mut/Patho	509	1	1	High	0	1	1	0	1	1	0	0	0	T1228I	30	33	Missense	Mutated, Variant of Unknown Significance	T	1228	I
																							V134I	5	31	Missense	Mutated, Variant of Unknown Significance	V	134	I	c.400G>A	GTG GAG ACT GTC CCC AAA GAG
																							Y187H	6	40	Missense	Mutated, Variant of Unknown Significance	Y	187	H
																							L2112M	46	39	Missense	Mutated, Variant of Unknown Significance	L	2112	M	c.6334C>A	TGC AAG GTG CTG TCC CTG GAC	SBS 10a & 14
																							Y244C	8	26	Missense	Mutated, Variant of Unknown Significance	Y	244	C
																							V411L	13	33	Missense	Mutated, Pathogenic	V	411	L
DE-0276451	Uterine Serous Carcinoma	Endometrium	Uterus with cervix and bilateral adnexa, hysterectomy and bilateral salpingo-oophorectomy: High grade endometrial carcinoma with endometrioid (FIGO grade 2) and serous components.	Uterus, NOS	POLE	NGS Q3	Female	59	Mut/Patho	241	1	1	High	0	0	1	1	0	1	0	0	0	G1216S	30	16	Missense	Mutated, Presumed Benign	G	1216	S	c.3646G>A	GAG GAC TTC GGC CTC GTA AAG
																							S2001fs	43	17	Frameshift	Mutated, Presumed Benign	S	2001	fs
																							V411L	13	22	Missense	Mutated, Pathogenic	V	411	L
																							T457M	14	25	Missense	Mutated, Presumed Pathogenic	T	457	M	c.1370C>T	ACT CTG GCC ACG TAT TCT GTG	SBS 14
DE-0278255	Female Genital Tract Malignancy	Endometrium	Uterus with cervix, rectosigmoid and ovaries and fallopian tubes, total abdominal hysterectomy en bloc resection and bilateral salpingo-oophorectomy: Uterine carcinosarcoma.	Uterus, NOS	POLE	NGS Q3	Female	50	Mut/Patho	132	1	0	Stable	0	1	1	1	1	0	0	0	0	R1233*	30	33	Nonsense	Mutated, Presumed Benign	R	1233	*	c.3697C>T	AAG AGG AAG CGA GTT CTT TGG	SBS 10a & 10b
																							V411L	13	45	Missense	Mutated, Pathogenic	V	411	L
DE-0280853	Female Genital Tract Malignancy	Endometrium	Pelvic mass, resection: High-grade malignancy, most compatible with Carcinosarcoma.	Pelvis, NOS	POLE	NGS Q3	Female	47	Mut/Patho	134	1	0	Stable	0	1	1	1	1	0	0	0	0	V411L	13	34	Missense	Mutated, Pathogenic	V	411	L
																							A788V	21	48	Missense	Mutated, Variant of Unknown Significance	A	788	V	c.2363C>T	GTG GGC GAC GCG GCT GAG GTG	SBS 10a & 10b
DE-0281279	Female Genital Tract Malignancy	Endometrium	Uterus, cervix, fallopian tubes and ovaries, hysterectomy and salpingo-oophorectomy: Endometrioid adenocarcinoma, grade 2.	Connective, subcutaneous and other soft tissues, NOS	POLE	NGS Q3	Female	59	Mut/Patho	85	1	0	Stable	0	1	1	1	1	0	0	0	1	M1998I	43	39	Missense	Mutated, Variant of Unknown Significance	M	1998	I	c.5994G>C	TAC TTC CTC ATG ATT GTT TCA
																							P286R	9	33	Missense	Mutated, Pathogenic	P	286	R
DE-0283455	Uterine Serous Carcinoma	Endometrium	Uterus, cervix, fallopian tubes and ovaries, hysterectomy and salpingo-oophorectomy: Mixed carcinoma with serous carcinoma and endometrioid adenocarcinoma components.	Uterus, NOS	POLE	NGS Q3	Female	66	Mut/PP	181	1	0	High	0	1	1	1	1	0	0	0	0	S297Y	9	15	Missense	Mutated, Presumed Pathogenic	S	297	Y
																							A480D	14	11	Missense	Mutated, Variant of Unknown Significance	A	480	D
																							A97V	4	19	Missense	Mutated, Variant of Unknown Significance	A	97	V
DE-0286096	Female Genital Tract Malignancy	Endometrium	Uterus, cervix, and bilateral fallopian tubes and ovaries; resection: High-grade endometrial carcinoma, mixed undifferentiated.	Uterus, NOS	POLE	NGS Q3	Female	49	Mut/Patho	209	1	1	High	0	1	1	1	0	1	0	0	1	T1771M	39	8	Missense	Mutated, Variant of Unknown Significance	T	1771	M	c.5312C>T	GAC ATG ATC ACG GGT GGT CAG	SBS 14
																							D275G	9	23	Missense	Mutated, Pathogenic	D	275	G
																							P886L	23	20	Missense	Mutated, Variant of Unknown Significance	P	886	L	c.2657C>T	GTG AAG AAG CCC AAA GTG ACC
DE-0286426	Female Genital Tract Malignancy	Endometrium	Uterus, cervix, bilateral ovaries and fallopian tubes, hysterectomy with bilateral salpingo- oophorectomy: Focal residual endometrioid adenocarcinoma.	Uterus, NOS	POLE	NGS Q3	Female	63	Mut/PP	81	1	1	High	0	0	1	1	0	1	0	0	0	P1103S	27	12	Missense	Mutated, Variant of Unknown Significance	P	1103	S	c.3307C>T	CAA GCA GAG CCC ACG GTG AGG	SBS 10a & 10b
																							A465V	14	9	Missense	Mutated, Presumed Pathogenic	A	465	V
DE-0286982	Female Genital Tract Malignancy	Endometrium	Uterus, cervix, right and left ovary and fallopian tube (hysterectomy and bilateral salpingo-oophorectomy): Poorly differentiated endometrioid adenocarcinoma of endometrium.	Uterus, NOS	POLE	NGS Q3	Female	48	Mut/Patho	175	1	0	Stable	0	1	1	1	1	0	0	0	0	R1826W	40	46	Missense	Mutated, Presumed Benign	R	1826	W	c.5476C>T	CGC TGG CTT CGG TCG CCA TCC	SBS 10b
																							P286R	9	44	Missense	Mutated, Pathogenic	P	286	R
DE-0290586	Female Genital Tract Malignancy	Uterus, NOS	Hysterectomy/bilateral salpingo-oophorectomy. Endomyometrium: Deeply invasive MMMT.	Uterus, NOS	POLE	NGS Q3	Female	55	Mut/Patho	364	1	1	High	0	0	1	1	0	NA	0	0	0	S1644L	37	18	Missense	Mutated, Presumed Benign	S	1644	L	c.4931C>T	ACC TGC CTG TCG CAG GCC TTC	SBS 10b
																							R1858H	41	9	Missense	Mutated, Variant of Unknown Significance	R	1858	H	c.5573G>A	GAG TTC AAG CGC CTG GGG TCA
																							R2131C	46	17	Missense	Mutated, Variant of Unknown Significance	R	2131	C	c.6391C>T	GAC CTG CTT CGC CTG GTG GAT	SBS 10b
																							V411L	13	25	Missense	Mutated, Pathogenic	V	411	L
																							A426V	13	16	Missense	Mutated, Variant of Unknown Significance	A	426	V	c.1277C>T	AAT CTC AAG GCG GCC GCC AAG	SBS 10a & 10b
																							R759C	20	16	Missense	Mutated, Variant of Unknown Significance	R	759	C	c.2275C>T	GAC ACC GTG CGT GCC TTC CGG	SBS 10a & 10b
DE-0291822	Female Genital Tract Malignancy	Endometrium	Uterus, cervix, bilateral tubes and ovaries; hysterectomy and bilateral salpingo-oophorectomy: Carcinosarcoma of endometrium.	Uterus, NOS	POLE	NGS Q3	Female	66	Mut/Patho	319	1	0	Stable	0	1	1	1	1	0	0	0	0	R1878C	41	20	Missense	Mutated, Variant of Unknown Significance	R	1878	C	c.5632C>T	ACA AAG AAG CGC CGT GTG GAA	SBS 10a & 10b
																							H2264Q	49	47	Missense	Mutated, Variant of Unknown Significance	H	2264	Q	c.6792C>G	ATT GCC CAG CAC TAC GGC ATG
																							S459F	14	18	Missense	Mutated, Pathogenic	S	459	F
																							L800M	21	23	Missense	Mutated, Variant of Unknown Significance	L	800	M
DE-0295528	Female Genital Tract Malignancy	Endometrium	Cervix, uterus, bilateral tubes and ovaries, hysterectomy and bilateral salpingo-oophorectomy: Mixed adenocarcinoma, clear cell type (75%) and endometrioid (25%).	Uterus, NOS	POLE	NGS Q3	Female	56	Mut/Patho	425	1	0	Stable	0	1	1	1	1	0	0	0	0	R1364C	32	33	Missense	Mutated, Variant of Unknown Significance	R	1364	C	c.4090C>T	AGC ATC CCC CGT GTG TTC TAC	SBS 14
																							P286R	9	31	Missense	Mutated, Pathogenic	P	286	R
DE-0296391	Female Genital Tract Malignancy	Endometrium	Endometrial curettings: Invasive high grade malignant neoplasm consistent with carcinosarcoma (malignant mixed Mullerian tumor), composed of approximately 90% poorly differentiated endometrioid adenocarcinoma, focally polypoid , and about 10% sarcomatous component.	Uterus, NOS	POLE	NGS Q3	Female	84	Mut/PP	191	1	1	High	0	0	0	0	0	NA	0	0	0	A1967V	43	23	Missense	Mutated, Variant of Unknown Significance	A	1967	V	c.5900C>T	GAG GAA GAG GCG GAG GAA TCC	SBS 10a & 10b
																							S461L	14	28	Missense	Mutated, Presumed Pathogenic	S	461	L
DE-0299678	Female Genital Tract Malignancy	Endometrium	Uterus and cervix with bilateral fallopian tubes and ovaries, total hysterectomy and bilateral fallopian oophorectomy: High grade endometrial adenocarcinoma, with mixed clear cell carcinoma and high grade endometrioid carcinoma.	Uterus, NOS	POLE	NGS Q3	Female	72	Mut/Patho	390	1	0	Stable	0	1	1	1	1	0	0	0	1	S1906Y	42	23	Missense	Mutated, Presumed Benign	S	1906	Y	c.5717C>A	CTG ACA ATT TCT TTC TCT CGA	SBS 10a, 10b, & 14
																							R1909*	42	26	Nonsense	Mutated, Presumed Benign	R	1909	*	c.5725C>T	TCT TTC TCT CGA TGC TGG GAA	SBS 10b
																							V411L	13	24	Missense	Mutated, Pathogenic	V	411	L
DE-0300809	Uterine Serous Carcinoma	Endometrium	Uterus, cervix, right and left ovary and fallopian tube, hysterectomy with bilateral salpingo-oophorectomy: Endometrial adenocarcinoma, mixed type, 70% clear cell, 10% endometrioid, 10% serous, 10% not otherwise specified.	Uterus, NOS	POLE	NGS Q3	Female	61	Mut/Patho	266	1	0	Stable	0	1	1	1	1	0	0	0	0	A1140V	28	26	Missense	Mutated, Presumed Benign	A	1140	V
																							T1188I	29	25	Missense	Mutated, Presumed Benign	T	1188	I	c.3563C>T	GAG CTC TTC ACC CTG GAG GGC	SBS 14
																							R1436W	34	28	Missense	Mutated, Presumed Benign	R	1436	W	c.4306C>T	TTA CTG TTC CGG GCC CTG GTG	SBS 14
																							S297F	9	26	Missense	Mutated, Pathogenic	S	297	F
DE-0303194	Female Genital Tract Malignancy	Endometrium	Endometrium, curettage and polypectomy: High grade endometrial adenocarcinoma, favor endometrioid type, grade 3.	Endometrium	POLE	NGS Q3	Female	60	Mut/PP	271	1	1	High	0	0	1	1	0	1	0	0	0	R1471C	34	15	Missense	Mutated, Variant of Unknown Significance	R	1471	C	c.4411C>T	CTG GAG ATG CGC TCT CTG GCC	SBS 10a & 10b
																							R1579C	37	20	Missense	Mutated, Presumed Benign	R	1579	C	c.4735C>T	AAG GAG GAG CGC CGG GGG CCC	SBS 10a & 10b
																							R1626C	37	15	Missense	Mutated, Presumed Benign	R	1626	C	c.4876C>T	GAC TGG CAG CGC CAT GGA GCC	SBS 10a & 10b
																							F367L	11	35	Missense	Mutated, Presumed Pathogenic	F	367	L
																							R494W	15	16	Missense	Mutated, Variant of Unknown Significance	R	494	W	c.1480C>T	GAG GTG CTG CGG AAG GGC TCT	SBS 10a & 10b
																							A566T	16	37	Missense	Mutated, Variant of Unknown Significance	A	566	T	c.1696G>A	AAT CCT GCC GCC TTT GAC TTC
																							F931fs	24	9	Frameshift	Mutated, Presumed Benign	F	931	fs
DE-0303316	Female Genital Tract Malignancy	Endometrium	Uterus, bilateral fallopian tubes and ovaries; hysterectomy with bilateral salpingo-oophorectomy: Adenocarcinoma of endometrium.	Uterus, NOS	POLE	NGS Q3	Female	66	Mut/Patho	316	1	0	Equivocal	0	1	1	1	1	0	0	0	0	R1037C	26	8	Missense	Mutated, Presumed Benign	R	1037	C	c.3109C>T	TCT GAG AAC CGT TCC ATG TCT	SBS 14
																							R259C	8	7	Missense	Mutated, Variant of Unknown Significance	R	259	C	c.775C>T	GAA ATC ACC CGC CGA GAT GAC	SBS 14
																							V411L	13	29	Missense	Mutated, Pathogenic	V	411	L
																							E767K	20	33	Missense	Mutated, Variant of Unknown Significance	E	767	K	c.2299G>A	AGG CGT TAC GAG TTC AAA GGG
																							R77C	3	8	Missense	Mutated, Variant of Unknown Significance	R	77	C	c.229C>T	GAA GAT AAG CGC TTA GGC AGT	SBS 10a & 10b
																							A782V	21	10	Missense	Mutated, Presumed Benign	A	782	V	c.2345_2346delinsTT
																							A81V	3	9	Missense	Mutated, Variant of Unknown Significance	A	81	V	c.242C>T	TTA GGC AGT GCA GTG GAT TAC	SBS 14
																							P916L	24	9	Missense	Mutated, Variant of Unknown Significance	P	916	L	c.2747C>T	CTG GCT GAG CCG TCC TCA CTC	SBS 14
DE-0305998	Female Genital Tract Malignancy	Endometrium	Uterus, bilateral fallopian tubes and ovaries, total abdominal hysterectomy and bilateral salpingo-oophorectomy: Endometrial adenocarcinoma, endometrioid type, FIGO grade 2, with extensive necrosis.	Uterus, NOS	POLE	NGS Q3	Female	49	Mut/Patho	127	1	0	Stable	0	1	1	1	1	0	0	0	0	R2017C	44	8	Missense	Mutated, Presumed Benign	R	2017	C	c.6049C>T	GGG CTG AGG CGC AGT GCT CCA	SBS 10a & 10b
																							P286R	9	19	Missense	Mutated, Pathogenic	P	286	R

## Sheet: EC Group 4
Supplemental Table 1. Clinical, demographic and molecular data for EC Group 4.
deid	Lineage	PrimaryTumorSIte	Diagnosis	SpecimenSite	Test	Technology	Sex	age_at_CollectionDate	POLE mutation	TMB_per_Mb	TMB result	MSI Comprehensive	MSI NGS	FA-MSI	IHC-MLH1	IHC-MSH2	IHC-MSH6	IHC-PMS2	MMR Deficiency	IHC-PD-L1 (22c3)	IHC-PD-L1 (28-8)	IHC-PD-L1 (SP142)	proteinChange	exon	percentMutated	effect	latest_result	Original AA	Position	Changed AA
DE-0287216	Female Genital Tract Malignancy	Endometrium	Right lung, core biopsy: Metastatic adenocarcinoma consistent with endometrial primary.	Lung, NOS	POLE	NGS Q3	Female	60	B/PB	23	1	1	High	0	0	1	1	0	1	0	0	0	A2040fs	44	37	Frameshift	Mutated, Presumed Benign	A	2040	fs
DE-0188279	Female Genital Tract Malignancy	Endometrium	Uterus, bilateral fallopian tubes and ovaries, hysterectomy with bilateral salpingo-oophorectomies: Endometrioid adenocarcinoma of the uterus with mucinous differentiation, FIGO grade I, invading the inner one-half of the myometrium.	Uterus, NOS	POLE	NGS Q3	Female	57	Mut/VUS	19	1	1	High	1	0	1	1	0	1	0	0	0	c.4150-2A>G	33	15	Splicing	Mutated, Variant of Unknown Significance	c	.4150-2A>	G
																							D83N	3	16	Missense	Mutated, Variant of Unknown Significance	D	83	N
DE-0188444	Female Genital Tract Malignancy	Endometrium	Posterior segment from the upper right lobe, segmentectomy: Histological image and immunohistochemical profile is consistent with the metastasis of a known endometrial carcinoma.	Lung, NOS	POLE	NGS Q3	Female	70	Mut/VUS	21	1	1	High	1	0	1	1	0	1	0	0	0	I1333V	31	23	Missense	Mutated, Variant of Unknown Significance	I	1333	V
																							R222C	7	20	Missense	Mutated, Variant of Unknown Significance	R	222	C
DE-0265631	Female Genital Tract Malignancy	Endometrium	Uterus, bilateral ovaries and fallopian tubes, supracervical hysterectomy: Endometrioid adenocarcinoma, FIGO grade 2.	Endometrium	POLE	NGS Q3	Female	75	Mut/VUS	42	1	1	High	0	0	1	1	0	1	0	0	0	T278M	9	21	Missense	Mutated, Variant of Unknown Significance	T	278	M
DE-0193303	Female Genital Tract Malignancy	Endometrium	Uterus and cervix: Poorly differentiated carcinoma of Mullerian origin, immunohistochemically suggestive of endometrial primary.	Uterus, NOS	POLE	NGS Q3	Female	84	Mut/VUS	20	1	1	High	1	0	1	1	0	1	0	0	0	Q1851H	41	48	Missense	Mutated, Variant of Unknown Significance	Q	1851	H
DE-0204563	Female Genital Tract Malignancy	Endometrium	Uterus, cervix and bilateral adnexa: Endometrioid adenocarcinoma, villoglandular.	Endometrium	POLE	NGS Q3	Female	57	Mut/Patho	114	1	0	Stable	0	0	0	0	0	NA	0	0	0	F285_P286delinsLR	9	39	NA	Mutated, Pathogenic	F	285_P286	delinsLR
DE-0304318	Female Genital Tract Malignancy	Endometrium	Urinary bladder, transurethral resection of bladder tumor: Adenocarcinoma, consistent with endometrial primary.	Urinary bladder, NOS	POLE	NGS Q3	Female	63	B/PB	17	1	1	High	0	0	1	1	0	1	0	0	0	S1353G	32	51	Missense	Mutated, Presumed Benign	S	1353	G
DE-0259957	Female Genital Tract Malignancy	Endometrium	Pelvic mass, CT-guided core biopsy: Undifferentiated carcinoma, probably of endometrial origin.	Pelvis, NOS	POLE	NGS Q3	Female	47	Mut/VUS	27	1	1	High	0	0	1	1	0	1	0	0	1	R553L	15	49	Missense	Mutated, Variant of Unknown Significance	R	553	L
DE-0260172	Female Genital Tract Malignancy	Endometrium	Pelvic mass, excision: Well differentiated adenocarcinoma with extensive necrosis.	Pelvis, NOS	POLE	NGS Q3	Female	77	Mut/VUS	25	1	1	High	1	0	1	1	0	1	0	0	0	E674K	18	28	Missense	Mutated, Variant of Unknown Significance	E	674	K
DE-0260852	Female Genital Tract Malignancy	Endometrium	Retroperitoneal mass, biopsy: Poorly-differentiated adenocarcinoma with extensive necrosis consistent with metastasis from a	Retroperitoneum	POLE	NGS Q3	Female	81	Mut/VUS	20	1	1	High	0	0	1	1	0	1	0	0	0	V226L	7	48	Missense	Mutated, Variant of Unknown Significance	V	226	L
DE-0261206	Female Genital Tract Malignancy	Endometrium	Hysterectomy with bilateral salpingo-oophorectomy: Undifferentiated carcinoma involving uterine fundus with extension through anterior uterine fundus.	Uterus, NOS	POLE	NGS Q3	Female	84	B/PB	25	1	1	High	0	0	1	1	0	1	0	0	0	S1184G	29	47	Missense	Mutated, Presumed Benign	S	1184	G
DE-0262651	Female Genital Tract Malignancy	Endometrium	Uterus, cervix, bilateral tubes and ovaries, total hysterectomy hysterectomy and bilateral salpingo-oophorectomy: Endometrioid carcinoma, FIGO grade 3.	Uterus, NOS	POLE	NGS Q3	Female	66	Mut/VUS	213	1	1	High	0	0	1	1	0	1	0	0	0	c.3378+2T>C	27	7	Splicing	Mutated, Variant of Unknown Significance	c	.3378+2T>	C
																							L283P	9	7	Missense	Mutated, Variant of Unknown Significance	L	283	P
																							N363D	11	34	Missense	Mutated, Variant of Unknown Significance	N	363	D
DE-0265032	Female Genital Tract Malignancy	Endometrium	Uterus, cervix, right fallopian tube and ovary: Poorly differentiated endometrioid adenocarcinoma with extensive neuroendocrine features.	Uterus, NOS	POLE	NGS Q3	Female	68	B/PB	17	1	1	High	0	0	1	1	0	1	0	0	0	R1826W	40	43	Missense	Mutated, Presumed Benign	R	1826	W
DE-0266537	Female Genital Tract Malignancy	Endometrium	Uterus, and adnexa, hysterectomy and bilateral salpingo-oophorectomy: Clear cell carcinoma.	Uterus, NOS	POLE	NGS Q3	Female	51	Mut/PP	188	1	0	Stable	0	0	0	0	0	NA	0	0	1	Y1889X	41	17	Nonsense	Mutated, Presumed Benign	Y	1889	X
																							A241T	8	15	Missense	Mutated, Variant of Unknown Significance	A	241	T
																							M444I	13	16	Missense	Mutated, Presumed Pathogenic	M	444	I
DE-0267565	Female Genital Tract Malignancy	Endometrium	Total hysterectomy and bilateral salpingo-oophorectomy: Serous carcinoma.	Endometrium	POLE	NGS Q3	Female	59	B/PB	25	1	1	High	0	0	1	1	0	1	0	0	0	Q1257*	30	10	Nonsense	Mutated, Presumed Benign	Q	1257	*
DE-0268964	Female Genital Tract Malignancy	Endometrium	Uterus, cervix, ovaries and tubes (total hysterectomy with bilateral salpingo-oophorectomy): Endometrial endometrioid adenocarcinoma, FIGO grade 2.	Uterus, NOS	POLE	NGS Q3	Female	77	Mut/VUS	34	1	0	Stable	0	1	1	0	1	1	0	0	0	E1376D	32	17	Missense	Mutated, Variant of Unknown Significance	E	1376	D
DE-0271342	Female Genital Tract Malignancy	Endometrium	Left pelvic sidewall mass: Metastatic adenocarcinoma.	Pelvic wall, NOS	POLE	NGS Q3	Female	68	Mut/VUS	26	1	1	High	0	0	1	1	0	1	0	0	1	c.-152delC	1	13	UTR	Mutated, Variant of Unknown Significance	c	.-152del	C
																							R446Q	13	47	Missense	Mutated, Variant of Unknown Significance	R	446	Q
DE-0272198	Female Genital Tract Malignancy	Endometrium	Uterus with cervix, bilateral fallopian tubes and ovaries, with adherent terminal ileum: Moderate to poorly differentiated endometrioid adenocarcinoma.	Uterus, NOS	POLE	NGS Q3	Female	68	Mut/VUS	44	1	1	High	0	0	1	1	0	1	0	0	0	T323A	10	15	Missense	Mutated, Variant of Unknown Significance	T	323	A
DE-0272615	Female Genital Tract Malignancy	Endometrium	Uterus with bilateral fallopian tubes and ovaries, hysterectomy with bilateral salpingo-oophorectomy: Well-differentiated endometrioid adenocarcinoma involving the endometrium and myometrium invading over 50% of the myometrial thickness.	Cervix, NOS	POLE	NGS Q3	Female	64	Mut/VUS	23	1	1	High	0	0	1	1	0	1	0	0	0	R749W	20	7	Missense	Mutated, Variant of Unknown Significance	R	749	W
DE-0272726	Female Genital Tract Malignancy	Endometrium	Uterus, bilateral fallopian tubes and ovaries, hysterectomy and bilateral salpingo-oophorectomy: Endometrium - involved by poorly differentiated endometrioid carcinoma, FIGO grade 3.	Endometrium	POLE	NGS Q3	Female	63	Mut/VUS	19	1	1	High	0	0	1	1	0	1	0	0	0	I478V	14	19	Missense	Mutated, Variant of Unknown Significance	I	478	V
DE-0272787	Female Genital Tract Malignancy	Endometrium	Uterus and cervix: Endometrioid carcinoma of the uterine corpus, FIGO grade 2, with tumor invasion deep into outer one-half of the uterine wall an prominent lymphvascular invasion.	Uterus, NOS	POLE	NGS Q3	Female	52	Mut/VUS	31	1	1	High	0	0	1	1	0	1	0	0	0	A183T	6	14	Missense	Mutated, Variant of Unknown Significance	A	183	T
																							R825H	22	13	Missense	Mutated, Presumed Benign	R	825	H
DE-0275600	Female Genital Tract Malignancy	Endometrium	Bladder tumor left posterior wall: Adenocarcinoma, consistent with moderately differentiated endometrioid carcinoma.	Bladder, NOS	POLE	NGS Q3	Female	78	B/PB	31	1	0	Stable	0	1	1	1	1	0	0	0	0	R680C	19	52	Missense	Mutated, Presumed Benign	R	680	C
DE-0275420	Female Genital Tract Malignancy	Endometrium	Brain tumor, resection: Metastatic poorly differentiated carcinoma (clinical history:endometrioid carcinoma).	Brain, NOS	POLE	NGS Q3	Female	59	Mut/VUS	39	1	1	High	0	0	0	0	0	1	0	0	0	V174L	6	50	Missense	Mutated, Variant of Unknown Significance	V	174	L
DE-0275631	Female Genital Tract Malignancy	Endometrium	Lung, labeled as "left upper lobe", lobectomy: Metastatic adenocarcinoma, consistent with history of endometrioid adenocarcinoma.	Upper lobe, lung	POLE	NGS Q3	Female	67	Mut/VUS	24	1	1	High	0	0	1	1	0	1	0	0	0	R685W	19	50	Missense	Mutated, Variant of Unknown Significance	R	685	W
DE-0275727	Female Genital Tract Malignancy	Endometrium	Left lower lobe wedge resection number two: Metastatic endometrial adenocarcinoma, 1.0 cm.	Lower lobe, lung	POLE	NGS Q3	Female	59	Mut/VUS	17	1	1	High	0	0	1	1	0	1	0	0	0	I834T	22	11	Missense	Mutated, Variant of Unknown Significance	I	834	T
DE-0276431	Female Genital Tract Malignancy	Endometrium	Sigmoid colon, segmental resection: Sigmoid colon with serosal based adenocarcinoma, measuring up to 3.5 cm in diameter.	Sigmoid colon	POLE	NGS Q3	Female	75	Mut/VUS	30	1	1	High	0	0	1	1	0	1	0	0	0	H1820Y	40	19	Missense	Mutated, Variant of Unknown Significance	H	1820	Y
DE-0277043	Female Genital Tract Malignancy	Endometrium	Pelvis, mass, needle core biopsies: Metastatic adenocarcinoma, consistent with endometrial origin.	Pelvis, NOS	POLE	NGS Q3	Female	77	Mut/VUS	34	1	1	High	0	0	1	1	0	1	0	0	0	F931S	24	51	Missense	Mutated, Variant of Unknown Significance	F	931	S
DE-0277310	Female Genital Tract Malignancy	Endometrium	Abdominal wall mass, core biopsy: Adenocarcinoma.	Abdominal wall, NOS	POLE	NGS Q3	Female	62	Mut/VUS	20	1	1	High	0	0	1	1	0	1	0	0	0	V378F	12	24	Missense	Mutated, Variant of Unknown Significance	V	378	F
DE-0278315	Female Genital Tract Malignancy	Endometrium	Uterus, cervix, bilateral fallopian tubes and ovaries; Hysterectomy with bilateral salpingectomy and oophorectomy: Endometrial carcinoma, mixed small cell neuroendocrine (50%) and endometrioid adenocarcinoma (50%) arising in polypoid mass in endometrial cavity (5cm in maximal dimension).	Uterus, NOS	POLE	NGS Q3	Female	68	B/PB	18	1	1	High	0	0	1	1	0	1	0	0	0	K2228del	48	51	CODON_DELETION	Mutated, Presumed Benign	K	2228	del
DE-0279028	Female Genital Tract Malignancy	Endometrium	Uterus, cervix, bilateral fallopian tubes and ovaries: Endometrial carcinoma, endometrioid type, moderately differentiated.	Uterus, NOS	POLE	NGS Q3	Female	57	Mut/VUS	44	1	1	High	0	0	0	0	0	NA	0	0	0	R1579G	37	52	Missense	Mutated, Variant of Unknown Significance	R	1579	G
DE-0280287	Female Genital Tract Malignancy	Endometrium	Abdominal wall mass, images-guided core needle biopsy: Adenocarcinoma consistent with endometrial origin.	Abdominal wall, NOS	POLE	NGS Q3	Female	70	Mut/VUS	21	1	1	High	0	0	1	1	0	1	0	0	0	R1878H	41	50	Missense	Mutated, Variant of Unknown Significance	R	1878	H
DE-0281802	Female Genital Tract Malignancy	Endometrium	Lymph node, retroperitoneal, left, biopsy: Metastatic adenocarcinoma, morphologically compatible with patient's history of endometrial adenocarcinoma.	Retroperitoneal lymph node	POLE	NGS Q3	Female	53	Mut/VUS	21	1	1	High	0	0	1	1	0	1	0	0	0	R976H	25	12	Missense	Mutated, Variant of Unknown Significance	R	976	H
DE-0281917	Female Genital Tract Malignancy	Endometrium	Distal urethra and periurethral mass, resection: Squamous mucosa showing submucosal invasion by moderately to poorly differentiated adenocarcinoma.	Urethra	POLE	NGS Q3	Female	70	Mut/VUS	19	1	1	High	0	0	1	0	0	NA	0	0	0	D339V	10	42	Missense	Mutated, Variant of Unknown Significance	D	339	V
DE-0281918	Female Genital Tract Malignancy	Endometrium	Uterus, cervix, left tube and ovary: Endometrial adenocarcinoma, endometrioid type, FIGO grade 1.	Cervix, NOS	POLE	NGS Q3	Female	68	Mut/VUS	21	1	1	High	0	0	1	1	0	1	0	0	0	R1634C	37	24	Missense	Mutated, Variant of Unknown Significance	R	1634	C
DE-0282000	Female Genital Tract Malignancy	Endometrium	Lymph node, left pelvic, core biopsy: Metastatic carcinoma, morphologically consistent with poorly differentiated endometrioid carcinoma.	Pelvic lymph nodes	POLE	NGS Q3	Female	62	Mut/PP	99	1	1	High	0	0	1	1	0	1	0	0	0	c.286-1G>T	4	9	Splicing	Mutated, Presumed Benign	c	.286-1G>	T
																							L1545F	36	9	Missense	Mutated, Variant of Unknown Significance	L	1545	F
																							V419M	13	9	Missense	Mutated, Presumed Pathogenic	V	419	M
DE-0282061	Female Genital Tract Malignancy	Endometrium	Endometrial biopsy: High-grade carcinoma.	Endometrium	POLE	NGS Q3	Female	47	B/PB	27	1	1	High	0	1	1	1	0	1	0	0	0	F699fs	19	16	Frameshift	Mutated, Presumed Benign	F	699	fs
DE-0282243	Female Genital Tract Malignancy	Endometrium	Soft tissue and lymph nodes, pelvic mass, biopsy: High grade carcinoma.	Pelvic lymph nodes	POLE	NGS Q3	Female	63	Mut/VUS	29	1	1	High	0	0	1	1	0	1	0	0	1	R77C	3	16	Missense	Mutated, Variant of Unknown Significance	R	77	C
DE-0283683	Female Genital Tract Malignancy	Endometrium	Uterus, cervix, bilateral fallopian tubes and ovaries; total hysterectomy with bilateral salpingo-oophorectomy: Endometrial endometrioid adenocarcinoma.	Uterus, NOS	POLE	NGS Q3	Female	88	Mut/VUS	32	1	1	High	0	0	1	1	0	1	0	0	1	T1196M	30	46	Missense	Mutated, Variant of Unknown Significance	T	1196	M
DE-0283726	Female Genital Tract Malignancy	Endometrium	Left adnexa, salpingo-oophorectomy: 13 cm in greatest dimension clear cell carcinoma in the ovary.	Ovary	POLE	NGS Q3	Female	31	Mut/VUS	18	1	1	High	0	1	0	0	1	1	0	0	0	A1225dup	30	45	CODON_INSERTION	Mutated, Variant of Unknown Significance	A	1225du	p
DE-0284290	Female Genital Tract Malignancy	Endometrium	Uterus, cervix, bilateral fallopian tubes and ovaries, hysterectomy and bilateral salpingo-oophorectomy: Endometrial endometrioid adenocarcinoma, 2.1 cm, FIGO grade 2.	Uterus, NOS	POLE	NGS Q3	Female	58	B/PB	20	1	1	High	0	0	0	0	0	NA	0	0	0	P99L	4	55	Missense	Mutated, Presumed Benign	P	99	L
DE-0285751	Female Genital Tract Malignancy	Endometrium	Vaginal biopsy: Infiltrating carcinoma, favor endometrioid adenocarcinoma.	Vagina, NOS	POLE	NGS Q3	Female	65	Mut/VUS	21	1	1	High	0	0	1	1	0	1	0	0	0	T1462I	34	32	Missense	Mutated, Variant of Unknown Significance	T	1462	I
DE-0286454	Female Genital Tract Malignancy	Endometrium	Right adnexa, excision: Large adnexal mass measuring 16cm in greatest dimension consisting of high grade metastatic carcinoma, mostly necrotic.	Adnexa, NOS	POLE	NGS Q3	Female	54	Mut/PP	254	1	1	High	0	1	1	0	1	1	0	0	0	W1348C	32	37	Missense	Mutated, Variant of Unknown Significance	W	1348	C
																							N363D	11	34	Missense	Mutated, Variant of Unknown Significance	N	363	D
																							T457M	14	38	Missense	Mutated, Presumed Pathogenic	T	457	M
DE-0286565	Uterine Serous Carcinoma	Endometrium	Vagina-biopsy for Caris: Recurrent high grade serous carcinoma.	Vagina, NOS	POLE	NGS Q3	Female	60	B/PB	24	1	1	High	0	0	1	1	0	1	0	0	0	R1579H	37	44	Missense	Mutated, Presumed Benign	R	1579	H
DE-0287902	Female Genital Tract Malignancy	Endometrium	Left pelvic lymph node, excision: Fibroadipose tissue extensively involved by poorly differentiated carcinoma with psammoma bodies and necrosis.	Pelvic lymph nodes	POLE	NGS Q3	Female	61	Mut/VUS	47	1	1	High	0	1	0	0	1	1	0	0	0	R231C	7	52	Missense	Mutated, Variant of Unknown Significance	R	231	C
DE-0289022	Female Genital Tract Malignancy	Endometrium	Vaginal cyst, excision: Recurrent endometrial carcinoma.	Vagina, NOS	POLE	NGS Q3	Female	62	Mut/VUS	17	1	1	High	0	0	1	1	0	1	0	0	0	T1246A	30	8	Missense	Mutated, Presumed Benign	T	1246	A
																							R222C	7	18	Missense	Mutated, Variant of Unknown Significance	R	222	C
DE-0289069	Female Genital Tract Malignancy	Endometrium	Lymph node, right inguinal, biopsy: Metastatic adenocarcinoma with focal squamous differentiation, compatible with metastatic endometrial adenocarcinoma.	Inguinal lymph node	POLE	NGS Q3	Female	69	Mut/VUS	41	1	1	High	0	0	1	1	0	1	0	0	0	I556V	15	35	Missense	Mutated, Variant of Unknown Significance	I	556	V
DE-0289926	Female Genital Tract Malignancy	Endometrium	Uterus, cervix, bilateral tubes and ovaries; hysterectomy, bilateral salpingo-oophorectomy: Endometrioid carcinoma.	Uterus, NOS	POLE	NGS Q3	Female	58	Mut/VUS	21	1	1	High	0	0	0	0	0	NA	0	0	0	D1309V	31	27	Missense	Mutated, Variant of Unknown Significance	D	1309	V
DE-0291985	Female Genital Tract Malignancy	Endometrium	Right mesenteric mass, CT guided core biopsy: Metastatic adenocarcinoma consistent with endometrial primary.	Mesentery	POLE	NGS Q3	Female	74	Mut/VUS	19	0	1	Indeterminate	0	0	1	1	0	1	0	0	0	Y416D	13	15	Missense	Mutated, Variant of Unknown Significance	Y	416	D
DE-0292067	Female Genital Tract Malignancy	Endometrium	Right adrenal mass, needle core biopsies/touch preps(procedure performed by the radiologist): Extensively necrotic malignant neoplasm, favor metastatic sarcoma.	Adrenal, NOS	POLE	NGS Q3	Female	48	B/PB	21	1	1	High	0	0	0	0	0	NA	0	0	0	L698fs	19	31	Frameshift	Mutated, Presumed Benign	L	698	fs
DE-0292434	Female Genital Tract Malignancy	Endometrium	Uterus, cervix, and bilateral fallopian tubes and ovaries: Invasive endometrial adenocarcinoma, endometrioid type, FIGO grade 2.	Endometrium	POLE	NGS Q3	Female	63	Mut/VUS	23	1	1	High	0	0	1	1	0	1	0	0	0	E674K	18	36	Missense	Mutated, Variant of Unknown Significance	E	674	K
DE-0293540	Female Genital Tract Malignancy	Endometrium	Endometrium (curettage): Poorly-differentiated malignant neoplasm, favor malignant mixed Mullerian tumor (carcinosarcoma).	Endometrium	POLE	NGS Q3	Female	70	Mut/PP	273	1	0	Stable	0	1	1	1	1	0	0	0	0	R1125*	27	30	Nonsense	Mutated, Variant of Unknown Significance	R	1125	*
																							R1386W	33	25	Missense	Mutated, Presumed Benign	R	1386	W
																							M295R	9	26	Missense	Mutated, Presumed Pathogenic	M	295	R
DE-0295646	Female Genital Tract Malignancy	Endometrium	Vaginal biopsy: Metastatic adenocarcinoma.	Vagina, NOS	POLE	NGS Q3	Female	66	Mut/VUS	51	1	1	High	0	1	1	1	0	1	0	0	0	L1032I	26	33	Missense	Mutated, Variant of Unknown Significance	L	1032	I
DE-0297738	Female Genital Tract Malignancy	Endometrium	Uterus, cervix, bilateral fallopian tubes and ovaries, hysterectomy and salpingo-oophorectomy (FS): Endometrioid adenocarcinoma. FIGO grade-3.	Uterus, NOS	POLE	NGS Q3	Female	78	Mut/VUS	22	1	1	High	0	0	1	1	0	1	0	0	0	K176del	6	15	CODON_DELETION	Mutated, Variant of Unknown Significance	K	176	del
DE-0298092	Female Genital Tract Malignancy	Endometrium	Endometrium, curettage: Endometrial carcinoma, endometrioid type, FIGO grade 1, arising in complex atypical endometrial hyperplasia.	Endometrium	POLE	NGS Q3	Female	55	B/PB	22	1	1	High	0	0	0	0	0	NA	0	0	0	R765H	20	13	Missense	Mutated, Presumed Benign	R	765	H
DE-0298495	Female Genital Tract Malignancy	Endometrium	Left tibia material (biopsy): Metastatic adenocarcinoma, consistent with endometrial origin.	Tibia	POLE	NGS Q3	Female	85	Mut/VUS	31	1	1	High	0	0	1	1	0	1	0	0	0	K176del	6	33	CODON_DELETION	Mutated, Variant of Unknown Significance	K	176	del
DE-0298760	Female Genital Tract Malignancy	Endometrium	Uterus, cervix, bilateral tubes and bilateral ovaries, robotic-assisted hysterectomy and bilateral salpingo-oophorectomy: Endometrioid adenocarcinoma of the endometrium, FIGO grade III.	Uterus, NOS	POLE	NGS Q3	Female	74	B/PB	19	1	1	High	0	0	1	1	0	1	0	0	0	R1037C	26	8	Missense	Mutated, Presumed Benign	R	1037	C
DE-0299838	Female Genital Tract Malignancy	Endometrium	Peritoneum, fallopian tubes, cervix, cervical channel, hystromyoma, omentum, serocysts: Adenocarcinoma corporis uteri gr. IV pT4pN0pM1 G2 with MTS in peritoneum omentum, residual MTS in mediastinal lymph node.	Uterus, NOS	POLE	NGS Q3	Female	65	B/PB	36	1	1	High	0	1	0	0	1	1	0	0	0	R1570*	36	23	Nonsense	Mutated, Presumed Benign	R	1570	*
DE-0299943	Female Genital Tract Malignancy	Endometrium	Sigmoid colon with mass, excision: Endometrioid adenocarcinoma (3.5 CM) with tumoral necrosis and calcifications.	Sigmoid colon	POLE	NGS Q3	Female	68	Mut/VUS	30	1	1	High	0	0	1	1	0	1	0	0	0	P142S	6	39	Missense	Mutated, Variant of Unknown Significance	P	142	S
DE-0303039	Uterine Serous Carcinoma	Endometrium	Right abdominal wall masses, resection: Metastatic adenocarcinoma, consistent with enometrial primary.	Abdominal wall, NOS	POLE	NGS Q3	Female	71	Mut/VUS	29	1	1	High	0	1	0	0	1	1	0	0	0	Y1922C	42	38	Missense	Mutated, Variant of Unknown Significance	Y	1922	C
DE-0303939	Female Genital Tract Malignancy	Endometrium	Right psoas mass: Poorly differentiated endometrioid adenocarcinoma with solid differentiated component.	Psoas muscle	POLE	NGS Q3	Female	65	B/PB	97	1	1	High	0	0	1	1	0	1	0	0	1	K1550fs	36	37	Frameshift	Mutated, Presumed Benign	K	1550	fs
DE-0305298	Female Genital Tract Malignancy	Endometrium	Uterus, cervix, bilateral tubes and ovaries, hysterectomy with bilateral salpingo-oophorectomy: Endometrioid adenocarcinoma with squamous differentiation, FIGO grade 2.	Uterus, NOS	POLE	NGS Q3	Female	69	Mut/VUS	54	1	1	High	0	1	1	0	1	1	0	0	1	T1517I	35	22	Missense	Mutated, Variant of Unknown Significance	T	1517	I
DE-0306149	Female Genital Tract Malignancy	Endometrium	Uterus, cervix, left fallopian tube and ovary, total hysterectomy and left salpingo-oophorectomy: Endometrila adenocarcinoma, endometrioid type , FIGO grade 1, with myometrial invasion (5/20 mm in slide C10), and invasion of the cervical stroma (10/14 mm, slide C1).	Uterus, NOS	POLE	NGS Q3	Female	76	Mut/VUS	26	1	1	High	0	0	1	1	0	1	0	0	0	D339N	10	48	Missense	Mutated, Variant of Unknown Significance	D	339	N
DE-0307127	Neuroendocrine tumors	Endometrium	Right and left adnexal mass, uterus, cervix, bilateral fallopian tubes and omentum, (hysterectomy, BSO, omentectomy): High grade neuroendocrine carcinoma, grade 3.	Ovary	POLE	NGS Q3	Female	59	Mut/VUS	19	1	1	High	0	0	1	1	0	1	0	0	0	G977W	25	41	Missense	Mutated, Variant of Unknown Significance	G	977	W
DE-0188878	Female Genital Tract Malignancy	Endometrium	Vagina, posterior, biopsy: Positive for endometrioid adenocarcinoma.	Vagina, NOS	POLE	NGS Q3	Female	72	B/PB	16	0	1	High	1	0	1	1	0	1	0	0	0	D287E	9	47	Missense	Mutated, Benign	D	287	E
DE-0190657	Female Genital Tract Malignancy	Endometrium	Omentum, biopsy: Metastatic undifferentiated carcinoma.	Omentum	POLE	NGS Q3	Female	70	Mut/VUS	12	0	1	Equivocal	1	0	1	1	1	1	0	0	0	R1675C	38	42	Missense	Mutated, Variant of Unknown Significance	R	1675	C
DE-0192239	Female Genital Tract Malignancy	Endometrium	Uterus and cervix, bilateral ovaries and fallopian tubes, robotic laparoscopic hysterectomy and bilateral salpingo-oophorectomy: Endometrial adenocarcinoma, endometrioid variant.	Endometrium	POLE	NGS Q3	Female	60	B/PB	11	0	1	High	1	0	1	1	0	1	0	0	0	F699fs	19	27	Frameshift	Mutated, Presumed Benign	F	699	fs
DE-0260783	Female Genital Tract Malignancy	Endometrium	Uterus and bilateral fallopian tubes, hysterectomy and bilateral salpingo-oophorectomy: High-grade endometrial carcinoma.	Uterus, NOS	POLE	NGS Q3	Female	74	Mut/VUS	11	0	0	Stable	0	1	1	1	1	0	0	0	0	N309S	10	51	Missense	Mutated, Variant of Unknown Significance	N	309	S
DE-0259156	Female Genital Tract Malignancy	Uterus, NOS	See Caris Interpretation.	Pelvis, NOS	POLE	NGS Q3	Female	53	B/PB	11	0	0	Stable	0	1	1	1	1	0	0	0	0	P1205fs	30	10	Frameshift	Mutated, Presumed Benign	P	1205	fs
DE-0260799	Female Genital Tract Malignancy	Endometrium	Uterus, cervix, bilateral fallopian tubes and ovaries, hysterectomy and bilateral salpingo-oophorectomy: Uterus: High-grade serous carcinoma of the endometrium.	Uterus, NOS	POLE	NGS Q3	Female	66	Mut/VUS	10	0	0	Stable	0	1	1	1	1	0	0	0	0	H144R	33	59	Missense	Mutated, Benign	Y	1395	C
DE-0261413	Female Genital Tract Malignancy	Endometrium	Uterus and cervix: Mixed mullerian carcinosarcoma.	Uterus, NOS	POLE	NGS Q3	Female	65	Mut/VUS	11	0	0	Stable	0	1	1	1	1	0	0	0	0	D1768Y	39	48	Missense	Mutated, Variant of Unknown Significance	D	1768	Y
DE-0261612	Female Genital Tract Malignancy	Endometrium	Uterus and cervix, bilateral fallopian tubes and ovaries, TAH-BSO: Adenocarcinoma of the endometrium, endometrioid type, FIGO grade 2, invasive into less than one-half myometrial wall thickness.	Uterus, NOS	POLE	NGS Q3	Female	70	B/PB	14	0	1	High	0	0	1	1	0	1	0	0	0	V867I	23	40	Missense	Mutated, Presumed Benign	V	867	I
DE-0262715	Female Genital Tract Malignancy	Endometrium	Uterus, cervix, ovaries and tubes, hysterectomy and bilateral salpingo-oophorectomy: Endometrial adenocarcinoma, endometrioid type.	Uterus, NOS	POLE	NGS Q3	Female	63	Mut/VUS	16	0	1	High	0	0	1	1	0	1	0	0	0	A2213V	47	28	Missense	Mutated, Variant of Unknown Significance	A	2213	V
DE-0263859	Female Genital Tract Malignancy	Endometrium	Uterus, cervix, bilateral tubes and ovaries: Cervix: Involvement of stromal connective tissue by endometrioid endometrial adenocarcinoma. Endometrium: Endometrioid endometrial adenocarcinoma, grade 2.	Uterus, NOS	POLE	NGS Q3	Female	59	Mut/VUS	14	0	1	High	0	0	1	1	0	1	0	0	0	E1956A	43	21	Missense	Mutated, Variant of Unknown Significance	E	1956	A
DE-0267540	Female Genital Tract Malignancy	Endometrium	uterus, cervix, and bilateral ovaries and fallopian tubes, total abdominal hysterectomy and bilateral salpingo-oophorectomy: Well-differentiated endometrioid adenocarcinoma	Uterus, NOS	POLE	NGS Q3	Female	42	B/PB	14	0	1	High	0	0	0	0	0	NA	0	0	0	V1016M	25	46	Missense	Mutated, Presumed Benign	V	1016	M
DE-0268204	Female Genital Tract Malignancy	Endometrium	Lung, right, ct guided biopsy: Adenocarcinoma, involving lung consistent with metastasis from endometrioid primary.	Lung, NOS	POLE	NGS Q3	Female	70	Mut/VUS	16	0	1	Indeterminate	0	0	1	1	0	1	0	0	0	R222H	7	22	Missense	Mutated, Variant of Unknown Significance	R	222	H
DE-0268792	Female Genital Tract Malignancy	Endometrium	Neck adenopathy: Moderately to poorly differentiated adenocarcinoma consistent with endometrial origin present.	Cervical lymph node	POLE	NGS Q3	Female	70	Mut/VUS	10	0	0	Stable	0	1	1	1	1	0	0	0	0	P697A	19	81	Missense	Mutated, Variant of Unknown Significance	P	697	A
DE-0269557	Female Genital Tract Malignancy	Endometrium	"Pelvic mass", fine needle aspiration and core biopsy (4 smears, 4 H&E CB, IHC): Positive for adenocarcinoma, consistent with recurrence of endometrioid adenocarcinoma.	Pelvis, NOS	POLE	NGS Q3	Female	69	Mut/VUS	16	0	1	High	0	0	1	1	0	1	0	0	0	A25T	2	31	Missense	Mutated, Variant of Unknown Significance	A	25	T
DE-0269842	Female Genital Tract Malignancy	Endometrium	Uterus, cervix, bilateral fallopian tubes and ovaries, hysterectomy: Endometrioid carcinoma, histologic grade 2 (11 cm in maximum diameter) showing involvement of lower uterin segment._x000D_	Uterus, NOS	POLE	NGS Q3	Female	68	Mut/VUS	15	0	1	High	0	0	1	1	0	1	0	0	0	A1883V	41	38	Missense	Mutated, Variant of Unknown Significance	A	1883	V
DE-0269853	Female Genital Tract Malignancy	Endometrium	Uterus, left fallopian tube and ovary, supracervical hysterectomy and left salpingo-oophorectomy: Uterine serous adenocarcinoma.	Uterus, NOS	POLE	NGS Q3	Female	60	B/PB	10	0	0	Stable	0	0	0	0	0	NA	0	0	0	A512T	15	87	Missense	Mutated, Presumed Benign	A	512	T
DE-0270068	Female Genital Tract Malignancy	Endometrium	Left pelvic mass, resection: Endometrioid adenocarcinoma.	Pelvis, NOS	POLE	NGS Q3	Female	55	B/PB	13	0	1	High	0	0	1	1	0	1	0	0	1	P254L	8	15	Missense	Mutated, Presumed Benign	P	254	L
DE-0271362	Female Genital Tract Malignancy	Endometrium	Right pelvic lymph node 3: Fragments of soft tissue with metastatic adenocarcinoma.	Pelvic lymph nodes	POLE	NGS Q3	Female	51	Mut/VUS	14	0	1	High	0	1	1	1	0	NA	0	0	0	R1160C	29	50	Missense	Mutated, Variant of Unknown Significance	R	1160	C
DE-0271710	Female Genital Tract Malignancy	Endometrium	Uterus, cervix, bilateral ovaries and fallopian tubes, resection: Endometrial carcinoma, endometrioid type.	Uterus, NOS	POLE	NGS Q3	Female	65	Mut/VUS	16	0	1	Indeterminate	1	0	1	1	0	1	0	0	0	S2084L	45	32	Missense	Mutated, Variant of Unknown Significance	S	2084	L
DE-0271873	Female Genital Tract Malignancy	Endometrium	Uterus with cervix with fallopian tubes and ovaries, hysterectomy and bilateral salpingectomy: Endometrioid adenocarcinoma. FIGO grade 2.	Uterus, NOS	POLE	NGS Q3	Female	77	Mut/VUS	16	0	1	High	0	0	1	1	0	1	0	0	0	D1623E	37	9	Missense	Mutated, Variant of Unknown Significance	D	1623	E
DE-0273319	Female Genital Tract Malignancy	Uterus, NOS	Uterus, hysterectomy: Uterine papillary serous carcinoma involving more than 50% through myometrium.	Uterus, NOS	POLE	NGS Q3	Female	79	B/PB	10	0	0	Stable	0	1	1	1	1	0	0	0	0	G1216S	30	40	Missense	Mutated, Presumed Benign	G	1216	S
DE-0273453	Female Genital Tract Malignancy	Endometrium	Uterus, cervix, bilateral tubes and ovaries, excision: Malignant mixed Mullerian tumor (carcinosarcoma), endometrium.	Uterus, NOS	POLE	NGS Q3	Female	81	Mut/VUS	12	0	0	Stable	0	1	1	1	1	0	0	0	0	H144R	6	41	Missense	Mutated, Variant of Unknown Significance	H	144	R
																							K2210Q	47	38	Missense	Mutated, Variant of Unknown Significance	K	2210	Q
DE-0275288	Female Genital Tract Malignancy	Endometrium	Uterus, uterine cervix, bilateral fallopian tubes, and bilateral ovaries, hysterectomy and bilateral salpingo-oophorectomy: Endometrioid carcinoma.	Uterus, NOS	POLE	NGS Q3	Female	62	B/PB	16	0	1	High	0	0	1	1	0	1	0	0	0	R1364fs	32	31	Frameshift	Mutated, Presumed Benign	R	1364	fs
DE-0275950	Female Genital Tract Malignancy	Endometrium	Uterus, hysterectomy (82.1 grams): Endometrioid adenocarcinoma, FIGO grade 2.	Uterus, NOS	POLE	NGS Q3	Female	64	Mut/VUS	11	0	0	Stable	0	1	1	1	1	0	0	0	0	R976C	25	24	Missense	Mutated, Variant of Unknown Significance	R	976	C
DE-0276831	Female Genital Tract Malignancy	Endometrium	Live, caudate, wedge, resection: Metastatic endometrial adenocarcinoma forming a 7.5 cm mass in greatest dimension.	Liver	POLE	NGS Q3	Female	79	B/PB	11	0	0	Stable	0	1	1	1	1	0	0	0	0	R680C	19	66	Missense	Mutated, Presumed Benign	R	680	C
DE-0277642	Female Genital Tract Malignancy	Endometrium	Omentum, omental biopsy: Metastatic carcinoma, poorly differentiated, most consistent with mullerian primary.	Omentum	POLE	NGS Q3	Female	61	Mut/VUS	12	0	1	High	0	0	0	0	0	NA	0	0	0	A2030fs	44	32	Frameshift	Mutated, Variant of Unknown Significance	A	2030	fs
DE-0279773	Female Genital Tract Malignancy	Endometrium	Uterus cervix, bilateral ovaries and fallopian tubes (hysterectomy and bilateral salpingo-oophorectomy): Endometrioid adenocarcinoma, FIGO grade 2.	Uterus, NOS	POLE	NGS Q3	Female	68	Mut/VUS	14	0	1	High	0	0	1	1	0	1	0	0	0	R680H	19	43	Missense	Mutated, Variant of Unknown Significance	R	680	H
DE-0280932	Female Genital Tract Malignancy	Endometrium	Soft tissue, port site tumor, excision: Metastatic adenocarcinoma consistent with endometrial primary.	Other ill-defined sites	POLE	NGS Q3	Female	63	Mut/VUS	11	0	1	High	0	0	1	1	0	1	0	0	0	D83N	3	23	Missense	Mutated, Variant of Unknown Significance	D	83	N
DE-0281462	Uterine Serous Carcinoma	Endometrium	Endometrial curettings: Malignant mixed Mullerian tumor.	Endometrium	POLE	NGS Q3	Female	59	Mut/VUS	11	0	0	Stable	0	1	1	1	1	0	0	0	0	R1284Q	31	90	Missense	Mutated, Benign	R	1284	Q
																							E1956K	43	91	Missense	Mutated, Variant of Unknown Significance	E	1956	K
DE-0282249	Female Genital Tract Malignancy	Endometrium	Uterus, cervix, hysterectomy: Squamous metaplasia.	Uterus, NOS	POLE	NGS Q3	Female	56	Mut/VUS	13	0	1	High	0	0	1	1	0	1	0	0	0	K822_G823insE	21	44	CODON_INSERTION	Mutated, Variant of Unknown Significance	K	822_G823	insE
DE-0282290	Female Genital Tract Malignancy	Endometrium	Vagina, biopsy: Adenocarcinoma.	Vagina, NOS	POLE	NGS Q3	Female	72	Mut/VUS	15	0	1	High	0	0	1	1	0	1	0	0	0	V1972M	43	34	Missense	Mutated, Variant of Unknown Significance	V	1972	M
DE-0282742	Female Genital Tract Malignancy	Endometrium	Uterus with cervix, ovaries and fallopian tubes, hysterectomy and bilateral salpingo-oophorectomy: Endometrial adenocarcinoma, endometrioid type. FIFO grade 3.	Uterus, NOS	POLE	NGS Q3	Female	71	B/PB	13	0	1	High	0	0	1	1	0	1	0	0	0	I128fs	5	21	Frameshift	Mutated, Presumed Benign	I	128	fs
DE-0282753	Female Genital Tract Malignancy	Endometrium	Uterus, cervix, bilateral fallopian tubes and ovaries, robotic assisted laparoscopic modified radical hysterectomy with bilateral salpingo-oophorectomy: Invasive endometrioid endometrial adenocarcinoma, FIGO grade 2.	Uterus, NOS	POLE	NGS Q3	Female	64	B/PB	13	0	1	High	0	0	1	1	0	1	0	0	0	A430T	13	50	Missense	Mutated, Presumed Benign	A	430	T
DE-0283654	Female Genital Tract Malignancy	Endometrium	Uterus, bilateral fallopian tubes, and bilateral ovaries; hysterectomy and bilateral salpingo-oophorectomy: Endometrial adenocarcinoma.	Uterus, NOS	POLE	NGS Q3	Female	80	B/PB	13	0	1	High	0	0	1	1	0	1	0	0	0	R1284Q	31	41	Missense	Mutated, Benign	R	1284	Q
DE-0283740	Uterine Serous Carcinoma	Endometrium	Uterus, bilateral fallopian tubes & ovaries, total hysterectomy and bilateral salpingo-oophorectomy: Invasive serous carcinoma of the endometrium.	Uterus, NOS	POLE	NGS Q3	Female	64	Mut/VUS	12	0	0	Stable	0	0	0	0	0	NA	0	0	0	A19V	1	12	Missense	Mutated, Variant of Unknown Significance	A	19	V
DE-0284606	Female Genital Tract Malignancy	Endometrium	Uterus with bilateral ovaries and fallopian tubes; hysterectomy and bilateral salpingo-oophorectomy: Uterine Carcinosarcoma(MMMT)with heterologous elements, high grade.	Endometrium	POLE	NGS Q3	Female	69	Mut/VUS	10	0	0	Stable	0	1	1	1	1	0	0	0	0	Q1239R	30	67	Missense	Mutated, Variant of Unknown Significance	Q	1239	R
DE-0284775	Female Genital Tract Malignancy	Endometrium	Supracervical TAH + BSO (88.5 grams): Serous carcinoma. FIGO grade 3.	Uterus, NOS	POLE	NGS Q3	Female	66	B/PB	12	0	0	Stable	0	1	1	1	1	0	0	0	0	P254L	8	55	Missense	Mutated, Presumed Benign	P	254	L
DE-0285287	Female Genital Tract Malignancy	Endometrium	Uterus, hysterectomy: Endometrioid adenocarcinoma, FIGO 2.	Uterus, NOS	POLE	NGS Q3	Female	66	Mut/VUS	14	0	1	High	0	0	1	1	0	1	0	0	0	Q39R	2	30	Missense	Mutated, Variant of Unknown Significance	Q	39	R
DE-0286797	Female Genital Tract Malignancy	Endometrium	Lymph node, retroperitoneal, core needle biopsy: Metastatic high grade neuroendocrine carcinoma.	Retroperitoneal lymph node	POLE	NGS Q3	Female	54	B/PB	16	0	1	High	0	0	1	1	0	1	0	0	0	H229fs	7	32	Frameshift	Mutated, Presumed Benign	H	229	fs
DE-0288275	Uterine Serous Carcinoma	Endometrium	Uterus, cervix, left ovary and left fallopian tube, total hysterectomy and left salpingo-oophorectomy: High-grade serous carcinoma of the endometrium.	Uterus, NOS	POLE	NGS Q3	Female	61	B/PB	16	0	1	High	0	1	1	1	0	1	0	0	0	F699fs	19	30	Frameshift	Mutated, Presumed Benign	F	699	fs
DE-0288331	Female Genital Tract Malignancy	Endometrium	Anterior abdominal wall and tumor, excision: Metastatic endometrioid adenocarcinoma infiltrating skeletal muscle.	Abdominal wall, NOS	POLE	NGS Q3	Female	71	Mut/VUS	16	0	1	High	0	0	1	1	0	1	0	0	0	A1416V	33	40	Missense	Mutated, Variant of Unknown Significance	A	1416	V
DE-0292010	Female Genital Tract Malignancy	Endometrium	Uterus, hysterectomy with bilateral salpingectomies (268 grams): Endometrioid adenocarcinoma, FIGO grade 1.	Uterus, NOS	POLE	NGS Q3	Female	63	Mut/VUS	14	0	1	High	0	0	1	1	0	1	0	0	0	F753del	20	32	CODON_DELETION	Mutated, Variant of Unknown Significance	F	753	del
DE-0292997	Female Genital Tract Malignancy	Endometrium	Uterus and bilateral ovaries and fallopian tubes, hysterectomy and bilateral salpingo-oophorectomy: Endometrioid carcinoma, invasive.	Endometrium	POLE	NGS Q3	Female	57	Mut/VUS	16	0	1	High	0	0	1	1	0	1	0	0	0	H1833R	40	16	Missense	Mutated, Variant of Unknown Significance	H	1833	R
DE-0294730	Female Genital Tract Malignancy	Endometrium	Lung, right lower lobe, core biopsy: Metastatic adenocarcinoma originating from the patient's known endometrial primary.	Lower lobe, lung	POLE	NGS Q3	Female	71	B/PB	15	0	1	High	0	0	1	1	0	1	0	0	0	P697R	19	46	Missense	Mutated, Presumed Benign	P	697	R
DE-0295147	Female Genital Tract Malignancy	Endometrium	"Left pelvic mass," biopsy: Involved by adenocarcinoma consistent with endometrioid adenocarcinoma.	Pelvis, NOS	POLE	NGS Q3	Female	68	Mut/VUS	13	0	0	Stable	0	1	1	1	1	0	0	0	0	I890V	23	47	Missense	Mutated, Variant of Unknown Significance	I	890	V
DE-0296818	Female Genital Tract Malignancy	Endometrium	Portion of stomach, diaphragm and omentum, partial gastrectomy, omentectomy and diaphragm resection: Diaphragm: Portion of diaphragm with metastatic adenocarcinoma consistent with endometrial primary.	Stomach, NOS	POLE	NGS Q3	Female	68	Mut/VUS	16	0	1	High	0	0	1	1	0	1	0	0	0	G1542D	36	18	Missense	Mutated, Variant of Unknown Significance	G	1542	D
DE-0297033	Female Genital Tract Malignancy	Endometrium	Uterus, cervix, bilateral ovaries and fallopian tubes, right pelvic sidewall biopsy, laparoscopic assisted vaginal hysterectomy, bilateral salpingo-oophorectomy, pelvic washings: Endometrioid adenocarcinoma, endometrium.	Uterus, NOS	POLE	NGS Q3	Female	70	Mut/VUS	16	0	1	High	0	0	1	1	0	1	0	0	0	E1299D	31	18	Missense	Mutated, Variant of Unknown Significance	E	1299	D
DE-0297970	Female Genital Tract Malignancy	Endometrium	Uterus, cervix, right ovary and fallopian tube: Endometrioid adenocarcinoma.	Uterus, NOS	POLE	NGS Q3	Female	61	Mut/VUS	14	0	1	High	0	0	1	1	0	1	0	0	0	S1598R	37	44	Missense	Mutated, Variant of Unknown Significance	S	1598	R
																							D1955del	43	14	CODON_DELETION	Mutated, Variant of Unknown Significance	D	1955	del
DE-0298776	Female Genital Tract Malignancy	Uterus, NOS	Soft tissue, labeled as "pelvic mass", biopsy: Malignant proliferation with extensive necrosis and involvement of skeletal muscle, favor carcinoma.	Pelvis, NOS	POLE	NGS Q3	Female	57	Mut/VUS	14	0	1	High	0	0	1	1	0	1	0	0	0	G1004D	25	33	Missense	Mutated, Variant of Unknown Significance	G	1004	D
DE-0299036	Female Genital Tract Malignancy	Endometrium	Bladder nodule, biopsy: Involved by carcinoma.	Bladder, NOS	POLE	NGS Q3	Female	58	Mut/VUS	11	0	0	Stable	0	1	1	1	1	0	0	0	0	K237R	7	29	Missense	Mutated, Variant of Unknown Significance	K	237	R
DE-0299052	Female Genital Tract Malignancy	Endometrium	Uterus, cervix, bilateral fallopian tubes and ovaries, hysterectomy and bilateral salpingo-oophorectomy: Endometrioid endometrial adenocarcinoma, FIGO grade I, arising in a polyp, 1.6 x 1.6 x 0.4 cm.	Uterus, NOS	POLE	NGS Q3	Female	66	Mut/VUS	16	0	1	High	0	0	1	1	0	1	0	0	0	V2152M	46	46	Missense	Mutated, Variant of Unknown Significance	V	2152	M
DE-0300097	Uterine Serous Carcinoma	Endometrium	Pleural fluid, right: Metastatic adenocarcinoma.	Pleura, NOS	POLE	NGS Q3	Female	66	Mut/VUS	10	0	0	Stable	0	1	1	1	1	0	0	0	0	F753del	20	18	CODON_DELETION	Mutated, Variant of Unknown Significance	F	753	del
DE-0301474	Female Genital Tract Malignancy	Endometrium	Uterus, cervix, bilateral fallopian tubes and ovaries, total abdominal hysterectomy and bilateral salpingectomy: Poorly differentiated/undifferentiated high-grade carcinoma of endometrium.	Uterus, NOS	POLE	NGS Q3	Female	70	B/PB	11	0	0	Stable	0	1	1	1	1	0	0	0	1	V131L	5	50	Missense	Mutated, Presumed Benign	V	131	L
DE-0303109	Female Genital Tract Malignancy	Uterus, NOS	"Vagina - Vaginal bleeding" -- Vaginal and cervical biopsy: Adenocarcinoma similar to previous.	Vagina, NOS	POLE	NGS Q3	Female	73	Mut/VUS	11	0	1	High	0	0	1	1	0	1	0	0	0	A760V	20	10	Missense	Mutated, Variant of Unknown Significance	A	760	V
DE-0304009	Female Genital Tract Malignancy	Endometrium	Omentum, Omentectomy specimen: Metastatic endometrioid adenocarcinoma, 2.0cm, FIGO grade 3.	Omentum	POLE	NGS Q3	Female	71	Mut/VUS	16	0	1	High	0	0	1	1	0	1	0	0	0	R2028G	44	24	Missense	Mutated, Variant of Unknown Significance	R	2028	G

[truncated: 8 more sheets: Fig3B EC data, Fig3B EC PTEN , Fig3B EC PIK3CA, OC Group 1, OC Group 2, OC Group 3, OC Group 4, Supplemental Figure 3 OC data]
