# Supplementary material for: Exploring Co-occurring POLE Exonuclease and Non-exonuclease Domain Mutations and Their Impact on Tumor Mutagenicity
Source: Cancer Res Commun. 2024 Jan 26;4(1):213–25. doi: 10.1158/2767-9764.CRC-23-0312 (PMC10812383; doi:10.1158/2767-9764.CRC-23-0312)
Supplement: Supplementary Table 5 — Neoantigens predictions for Group 3 tumor mutations by DeepNeo (sheet 1 for CRC; sheet 2 for EC) and Neodb (sheet 3 for CRC, and EC). [file crc-23-0312-s06.xlsx]

## Sheet: DeepNeo CRC and EC DeID
Supplementary Table 5: DeepNeo results for CRC AND EC Group 3 (data plotted combined in Supplementary Figure 6)
CRC				EC
DeID	Neoantigen Burden (log)	TMB_per_Mb (log)		DeID	Neoantigen Burden (log)	TMB_per_Mb (log)
DE-0187662	1.60206	2.35984		DE-0190345	0	2.33445
DE-0196909	0.778151	2.47857		DE-0193280	1.66276	1.97313
DE-0199638	1.82607	2.617		DE-0195573	1.90849	2.68485
DE-0212381	1.60206	2.46687		DE-0197361	2.02119	2.48001
DE-0230958	1.04139	2.09691		DE-0203267	1.4624	2.46982
DE-0242285	1.36173	2.11059		DE-0204163	1.43136	2.28556
DE-0249111	1.65321	2.43136		DE-0208542	1.07918	2.37107
DE-0254474	1.85733	2.57978		DE-0208928	1.63347	2.17026
DE-0260040	1.62325	2.30103		DE-0209819	1.69897	2.29447
DE-0263058	1.69897	2.35218		DE-0210222	1.04139	2.3032
DE-0292601	0.477121	2.35411		DE-0212792	2.18469	2.22272
DE-0293362	1.32222	2.0569		DE-0215523	1.07918	2.08636
DE-0293405	1.36173	2.38561		DE-0218480	1.47712	2.62634
DE-0200643	1.43136	2.58995		DE-0221419	1.88649	2.49831
DE-0238257	1.4624	2.46835		DE-0222101	1.63347	2.58433
DE-0243737	1.30103	2.5611		DE-0222790	2.24304	2.22272
DE-0247546	1.49136	2.4133		DE-0224575	1.54407	2.25527
DE-0288412	1.74819	2.33244		DE-0228870	1.34242	1.72428
DE-0193018	1.59106	2.47129		DE-0232825	1.62325	2.57864
DE-0207932	1.17609	2.55871		DE-0242149	1.75587	2.22789
DE-0234085	0.778151	2.49831		DE-0243247	1.5563	2.54158
DE-0237500	0	2.0569		DE-0245146	1	2.10721
				DE-0250083	0.845098	1.96848
				DE-0252775	1.73239	2.51055
				DE-0253150	1.77085	2.54283
				DE-0254433	1.72428	2.716
				DE-0256136	1.61278	2.64738
				DE-0256618	1.93952	2.52634
				DE-0257673	1.6721	2.08279
				DE-0258032	1.43136	2.46389
				DE-0261380	1.04139	2.34044
				DE-0264027	1.4624	2.62941
				DE-0266147	1.83251	2.4609
				DE-0266937	1.64345	2.15229
				DE-0267027	1.14613	2.38561
				DE-0271445	1.53148	2.52634
				DE-0272088	1.6721	2.23805
				DE-0273489	0.778151	1.78533
				DE-0274027	1.14613	2.21484
				DE-0274053	1.34242	2.70672
				DE-0276451	1.72428	2.38202
				DE-0278255	1.75587	2.12057
				DE-0280853	1.4624	2.1271
				DE-0281279	0	1.92942
				DE-0283455	0.954243	2.25768
				DE-0286096	1.62325	2.32015
				DE-0286426	0.845098	1.90849
				DE-0286982	1.39794	2.24304
				DE-0290586	1.73239	2.5611
				DE-0291822	1.23045	2.50379
				DE-0295528	1.97313	2.62839
				DE-0296391	1.20412	2.28103
				DE-0299678	2.09691	2.59106
				DE-0300809	1.91381	2.42488
				DE-0303194	0	2.43297
				DE-0303316	1.32222	2.49969
				DE-0305998	1.14613	2.1038

## Sheet: Neodb Results
Supplementary Table 5: NeoDb results for EC and CRC Group 3
EC					EC Totals				CRC					CRC Totals
Key	Peptide Sequence	HLA_Allele	Immunogenicity		Immunogenic	682			Key	Peptide Sequence	HLA_Allele	Immunogenicity		Immunogenic	245
HLA-A-1101,GISLGSPFH	GISLGSPFH	HLA-A11:01	0.754518		Non-immunogenic	85			HLA-B-3501,EARQIRVAM	EARQIRVAM	HLA-B35:01	0.944126		Non-immunogenic	21
HLA-A-1101,AVSQHPRTK	AVSQHPRTK	HLA-A11:01	0.805398						HLA-B-3501,EQLGTCQDM	EQLGTCQDM	HLA-B35:01	0.932118
HLA-A-1101,EAPSPTLRR	EAPSPTLRR	HLA-A11:01	0.770601						HLA-B-3501,DSLPLTENF	DSLPLTENF	HLA-B35:01	0.901449
HLA-A-1101,SSRPASPTR	SSRPASPTR	HLA-A11:01	0.746711						HLA-B-3501,LPLTENFSL	LPLTENFSL	HLA-B35:01	0.923353
HLA-A-1101,QTPVLSPSL	QTPVLSPSL	HLA-A11:01	0.787044						HLA-B-3501,ENFSLQTDM	ENFSLQTDM	HLA-B35:01	0.930587
HLA-A-1101,TSNQQSANK	TSNQQSANK	HLA-A11:01	0.792756						HLA-B-3501,LLADLDKEE	LLADLDKEE	HLA-B35:01	0.899307
HLA-A-1101,EGTPYCFSR	EGTPYCFSR	HLA-A11:01	0.744703						HLA-B-3501,LQNLTKIID	LQNLTKIID	HLA-B35:01	0.940292
HLA-A-1101,SGYAPKSFH	SGYAPKSFH	HLA-A11:01	0.728498						HLA-B-3501,NLPAVGRKP	NLPAVGRKP	HLA-B35:01	0.9178
HLA-A-1101,EDTPVCFSR	EDTPVCFSR	HLA-A11:01	0.797114						HLA-B-3501,MWVDRYLAF	MWVDRYLAF	HLA-B35:01	0.929418
HLA-A-1101,LSSLSIDSE	LSSLSIDSE	HLA-A11:01	0.755648						HLA-B-3501,MGMTNLPAV	MGMTNLPAV	HLA-B35:01	0.931816
HLA-A-1101,ECISSAMPK	ECISSAMPK	HLA-A11:01	0.802337						HLA-B-3501,PAVGRKPLD	PAVGRKPLD	HLA-B35:01	0.915616
HLA-A-1101,SAMPKKKKP	SAMPKKKKP	HLA-A11:01	0.777771						HLA-B-3501,FTEEKAMGM	FTEEKAMGM	HLA-B35:01	0.941322
HLA-A-1101,KDIQRPDSE	KDIQRPDSE	HLA-A11:01	0.793138						HLA-B-3501,LAFTEEKAM	LAFTEEKAM	HLA-B35:01	0.946478
HLA-A-1101,PDSEHGLSP	PDSEHGLSP	HLA-A11:01	0.741514						HLA-B-3501,AINHTGEKE	AINHTGEKE	HLA-B35:01	0.955873
HLA-A-1101,AAAAACLSR	AAAAACLSR	HLA-A11:01	0.803707						HLA-B-3501,IMVKLVVNL	IMVKLVVNL	HLA-B35:01	0.935437
HLA-A-1101,RSERPVLVR	RSERPVLVR	HLA-A11:01	0.767605						HLA-B-3501,VGPIDFSTI	VGPIDFSTI	HLA-B35:01	0.947798
HLA-A-1101,SLPDMSLST	SLPDMSLST	HLA-A11:01	0.73509						HLA-B-3501,GPIDFSTIA	GPIDFSTIA	HLA-B35:01	0.954567
HLA-A-1101,SVQAGGWRK	SVQAGGWRK	HLA-A11:01	0.788014						HLA-B-3501,SVIKYWCEI	SVIKYWCEI	HLA-B35:01	0.946545
HLA-A-1101,SVPMRTVGL	SVPMRTVGL	HLA-A11:01	0.763688						HLA-B-3501,DVHRVLVAR	DVHRVLVAR	HLA-B35:01	0.925152
HLA-A-1101,DAPDQKGTE	DAPDQKGTE	HLA-A11:01	0.766503						HLA-B-3501,QWLELFSVY	QWLELFSVY	HLA-B35:01	0.935352
HLA-A-1101,SSPSGTVAA	SSPSGTVAA	HLA-A11:01	0.750548						HLA-B-3501,EISQQQWLE	EISQQQWLE	HLA-B35:01	0.953708
HLA-A-1101,SPSGTVAAR	SPSGTVAAR	HLA-A11:01	0.750791						HLA-B-3501,LVARIIHAV	LVARIIHAV	HLA-B35:01	0.959994
HLA-A-1101,AARVTPFNY	AARVTPFNY	HLA-A11:01	0.771234						HLA-B-3501,SAFKTKAEP	SAFKTKAEP	HLA-B35:01	0.926468
HLA-A-1101,MAPAVSKTE	MAPAVSKTE	HLA-A11:01	0.772039						HLA-B-3501,VMNITNSGH	VMNITNSGH	HLA-B35:01	0.938693
HLA-A-1101,KIKENEFSP	KIKENEFSP	HLA-A11:01	0.783763						HLA-B-3501,EQNGQVMNI	EQNGQVMNI	HLA-B35:01	0.930741
HLA-A-1101,HAPCPPAPR	HAPCPPAPR	HLA-A11:01	0.839264						HLA-B-3501,EAVEIAKAF	EAVEIAKAF	HLA-B35:01	0.944396
HLA-A-1101,KDKPASENS	KDKPASENS	HLA-A11:01	0.761328						HLA-B-3501,LPSHATHSL	LPSHATHSL	HLA-B35:01	0.935337
HLA-A-1101,MTNLPAVGR	MTNLPAVGR	HLA-A11:01	0.767059						HLA-B-3501,FTCPKNEEM	FTCPKNEEM	HLA-B35:01	0.906295
HLA-A-1101,RLLKALPLK	RLLKALPLK	HLA-A11:01	0.811206						HLA-B-3501,KLPSHATHS	KLPSHATHS	HLA-B35:01	0.929891
HLA-A-1101,FTQFLADNH	FTQFLADNH	HLA-A11:01	0.804126						HLA-B-3501,VGEPSIKRN	VGEPSIKRN	HLA-B35:01	0.929958
HLA-A-1101,VYDALPLTR	VYDALPLTR	HLA-A11:01	0.77773						HLA-B-3501,DSENYFETE	DSENYFETE	HLA-B35:01	0.938052
HLA-A-1101,ILALANANR	ILALANANR	HLA-A11:01	0.812102						HLA-B-3501,DANAYPQTV	DANAYPQTV	HLA-B35:01	0.919959
HLA-A-1101,RITKNVPKQ	RITKNVPKQ	HLA-A11:01	0.812809						HLA-B-3501,NFEVGPPAF	NFEVGPPAF	HLA-B35:01	0.9264
HLA-A-1101,NVPKQSSQL	NVPKQSSQL	HLA-A11:01	0.793794						HLA-B-3501,YPQTVNEDI	YPQTVNEDI	HLA-B35:01	0.913967
HLA-A-1101,EDVVVPTME	EDVVVPTME	HLA-A11:01	0.784754						HLA-B-3501,NNFEVGPPA	NNFEVGPPA	HLA-B35:01	0.922143
HLA-A-1101,LAGGVNLPK	LAGGVNLPK	HLA-A11:01	0.783547						HLA-B-3501,LSIYNSNNF	LSIYNSNNF	HLA-B35:01	0.93588
HLA-A-1101,LMADICHQV	LMADICHQV	HLA-A11:01	0.843276						HLA-B-3501,IVCVSHETI	IVCVSHETI	HLA-B35:01	0.965295
HLA-A-1101,EDVLELLKP	EDVLELLKP	HLA-A11:01	0.798061						HLA-B-3501,IPADLPAEG	IPADLPAEG	HLA-B35:01	0.936291
HLA-A-1101,LIPHLVIRS	LIPHLVIRS	HLA-A11:01	0.82348						HLA-B-3501,DLPAEGAVE	DLPAEGAVE	HLA-B35:01	0.916057
HLA-A-1101,LDPAPNPPH	LDPAPNPPH	HLA-A11:01	0.813706						HLA-B-3501,DGQPDEVIP	DGQPDEVIP	HLA-B35:01	0.914574
HLA-A-1101,AQQRETATK	AQQRETATK	HLA-A11:01	0.784119						HLA-B-3501,GPAAQAEVL	GPAAQAEVL	HLA-B35:01	0.930419
HLA-A-1101,SVYSLYPTL	SVYSLYPTL	HLA-A11:01	0.712956						HLA-B-3501,PADLPAEGA	PADLPAEGA	HLA-B35:01	0.921083
HLA-A-1101,NIPSQSTRH	NIPSQSTRH	HLA-A11:01	0.797799						HLA-B-3501,EGPVSPDVE	EGPVSPDVE	HLA-B35:01	0.895763
HLA-A-1101,KVNNIPSQS	KVNNIPSQS	HLA-A11:01	0.791863						HLA-B-3501,VIPADLPAE	VIPADLPAE	HLA-B35:01	0.913667
HLA-A-1101,NKMDILSYE	NKMDILSYE	HLA-A11:01	0.788311						HLA-B-3501,DEVIPADLP	DEVIPADLP	HLA-B35:01	0.899016
HLA-A-1101,GLNGAQMEK	GLNGAQMEK	HLA-A11:01	0.785028						HLA-B-3501,VLVSMGIAW	VLVSMGIAW	HLA-B35:01	0.945782
HLA-A-1101,PKSEKPLNE	PKSEKPLNE	HLA-A11:01	0.772854						HLA-B-3501,MGIAWPNGI	MGIAWPNGI	HLA-B35:01	0.957184
HLA-A-1101,VLYGDTGDK	VLYGDTGDK	HLA-A11:01	0.758197						HLA-B-3501,WPNGISIDY	WPNGISIDY	HLA-B35:01	0.947852
HLA-A-1101,ISKITVNPD	ISKITVNPD	HLA-A11:01	0.803317						HLA-B-3501,NGISIDYEE	NGISIDYEE	HLA-B35:01	0.94886
HLA-A-1101,ALGNTKELH	ALGNTKELH	HLA-A11:01	0.771061						HLA-B-3501,DARTDKIER	DARTDKIER	HLA-B35:01	0.926314
HLA-A-1101,PDSEELFSD	PDSEELFSD	HLA-A11:01	0.738056						HLA-B-3501,NVDMFSVAV	NVDMFSVAV	HLA-B35:01	0.918895
HLA-A-1101,RVASPSRKV	RVASPSRKV	HLA-A11:01	0.761129						HLA-B-3501,FSVAVFGAY	FSVAVFGAY	HLA-B35:01	0.941479
HLA-A-1101,VTFQGQPER	VTFQGQPER	HLA-A11:01	0.787413						HLA-B-3501,VAVFGAYIY	VAVFGAYIY	HLA-B35:01	0.956169
HLA-A-1101,SHQWAKTLK	SHQWAKTLK	HLA-A11:01	0.809207						HLA-B-3501,AVFGAYIYW	AVFGAYIYW	HLA-B35:01	0.957851
HLA-A-1101,KIKEPTILG	KIKEPTILG	HLA-A11:01	0.803825						HLA-B-3501,HANGSVRRG	HANGSVRRG	HLA-B35:01	0.925202
HLA-A-1101,SVPVGTGNQ	SVPVGTGNQ	HLA-A11:01	0.779244						HLA-B-3501,EDQVLYIAN	EDQVLYIAN	HLA-B35:01	0.948311
HLA-A-1101,LSPERVLLQ	LSPERVLLQ	HLA-A11:01	0.79744						HLA-B-3501,DILGFIYPF	DILGFIYPF	HLA-B35:01	0.950725
HLA-A-1101,TADYVGNYL	TADYVGNYL	HLA-A11:01	0.752981						HLA-B-3501,LGFIYPFNY	LGFIYPFNY	HLA-B35:01	0.945543
HLA-A-1101,QVPSACSHK	QVPSACSHK	HLA-A11:01	0.821708						HLA-B-3501,YPFNYSGDH	YPFNYSGDH	HLA-B35:01	0.91778
HLA-A-1101,TLPRISLKA	TLPRISLKA	HLA-A11:01	0.794737						HLA-B-3501,SGDHQQISH	SGDHQQISH	HLA-B35:01	0.942189
HLA-A-1101,RVFPQPGSL	RVFPQPGSL	HLA-A11:01	0.775629						HLA-B-3501,QQISHIEHN	QQISHIEHN	HLA-B35:01	0.960943
HLA-A-1101,TTKPYLPSR	TTKPYLPSR	HLA-A11:01	0.764062						HLA-B-3501,EHNSRITGM	EHNSRITGM	HLA-B35:01	0.941897
HLA-A-1101,ENTTKPYLP	ENTTKPYLP	HLA-A11:01	0.771541						HLA-B-3501,DVYYQRYMI	DVYYQRYMI	HLA-B35:01	0.939455
HLA-A-1101,KRLEALFTK	KRLEALFTK	HLA-A11:01	0.787411						HLA-B-3501,YMIIWSTQF	YMIIWSTQF	HLA-B35:01	0.958394
HLA-A-1101,YLPSRALTR	YLPSRALTR	HLA-A11:01	0.757805						HLA-B-3501,TQFNPGGIF	TQFNPGGIF	HLA-B35:01	0.941408
HLA-A-1101,ALQDGAELY	ALQDGAELY	HLA-A11:01	0.779614						HLA-B-3501,QFNPGGIFY	QFNPGGIFY	HLA-B35:01	0.942122
HLA-A-1101,PSVLPPPAP	PSVLPPPAP	HLA-A11:01	0.807589						HLA-B-3501,NPGGIFYKR	NPGGIFYKR	HLA-B35:01	0.940251
HLA-A-1101,PAPDGSLPY	PAPDGSLPY	HLA-A11:01	0.764601						HLA-B-3501,ANSGLICPE	ANSGLICPE	HLA-B35:01	0.947225
HLA-A-1101,DGSLPYLSH	DGSLPYLSH	HLA-A11:01	0.717999						HLA-B-3501,NSGLICPEF	NSGLICPEF	HLA-B35:01	0.944347
HLA-A-1101,SLPYLSHGA	SLPYLSHGA	HLA-A11:01	0.732577						HLA-B-3501,ICPEFKRPR	ICPEFKRPR	HLA-B35:01	0.913232
HLA-A-1101,CTSCGHHYH	CTSCGHHYH	HLA-A11:01	0.752646						HLA-B-3501,RPRDIAVDW	RPRDIAVDW	HLA-B35:01	0.915434
HLA-A-1101,AGWQCPECK	AGWQCPECK	HLA-A11:01	0.821091						HLA-B-3501,NCQQLNCQY	NCQQLNCQY	HLA-B35:01	0.931829
HLA-A-1101,ATDGPARLL	ATDGPARLL	HLA-A11:01	0.765662						HLA-B-3501,LNCQYKCTM	LNCQYKCTM	HLA-B35:01	0.925675
HLA-A-1101,LMNVEVALH	LMNVEVALH	HLA-A11:01	0.808071						HLA-B-3501,CPLNHIACL	CPLNHIACL	HLA-B35:01	0.930377
HLA-A-1101,AVRQTPPYQ	AVRQTPPYQ	HLA-A11:01	0.803584						HLA-B-3501,MVRNSTRCY	MVRNSTRCY	HLA-B35:01	0.926845
HLA-A-1101,GPQPQGPPR	GPQPQGPPR	HLA-A11:01	0.81763						HLA-B-3501,EAPDMCVKF	EAPDMCVKF	HLA-B35:01	0.90073
HLA-A-1101,QGPPRLPAP	QGPPRLPAP	HLA-A11:01	0.809764						HLA-B-3501,KAHCIPIRW	KAHCIPIRW	HLA-B35:01	0.943703
HLA-A-1101,HPTPPPSSP	HPTPPPSSP	HLA-A11:01	0.799278						HLA-B-3501,CPSTRPHRC	CPSTRPHRC	HLA-B35:01	0.908683
HLA-A-1101,PSSPQEPKR	PSSPQEPKR	HLA-A11:01	0.79626						HLA-B-3501,VDWVAGNIY	VDWVAGNIY	HLA-B35:01	0.946341
HLA-A-1101,QLPSPSSQL	QLPSPSSQL	HLA-A11:01	0.780504						HLA-B-3501,DWVAGNIYW	DWVAGNIYW	HLA-B35:01	0.948152
HLA-A-1101,MINPTGCAR	MINPTGCAR	HLA-A11:01	0.779375						HLA-B-3501,TTHWTSLRY	TTHWTSLRY	HLA-B35:01	0.948341
HLA-A-1101,RSEPKILTH	RSEPKILTH	HLA-A11:01	0.799626						HLA-B-3501,LTNMAGEPY	LTNMAGEPY	HLA-B35:01	0.940668
HLA-A-1101,EGPISPDVE	EGPISPDVE	HLA-A11:01	0.758594						HLA-B-3501,NMAGEPYAI	NMAGEPYAI	HLA-B35:01	0.951348
HLA-A-1101,FTDASPQAV	FTDASPQAV	HLA-A11:01	0.780767						HLA-B-3501,EPYAIAVNP	EPYAIAVNP	HLA-B35:01	0.929317
HLA-A-1101,SAMRDQYMR	SAMRDQYMR	HLA-A11:01	0.762175						HLA-B-3501,PYAIAVNPK	PYAIAVNPK	HLA-B35:01	0.92262
HLA-A-1101,VVGAGGVGK	VVGAGGVGK	HLA-A11:01	0.761817						HLA-B-3501,YAIAVNPKR	YAIAVNPKR	HLA-B35:01	0.929157
HLA-A-1101,KARLDGSEK	KARLDGSEK	HLA-A11:01	0.754559						HLA-B-3501,IAVNPKRGM	IAVNPKRGM	HLA-B35:01	0.934267
HLA-A-1101,SFLCGPPKH	SFLCGPPKH	HLA-A11:01	0.777597						HLA-B-3501,NPKRGMMYW	NPKRGMMYW	HLA-B35:01	0.913575
HLA-A-1101,WSTGRCINK	WSTGRCINK	HLA-A11:01	0.772011						HLA-B-3501,DGKGPCSHM	DGKGPCSHM	HLA-B35:01	0.919495
HLA-A-1101,STDGSNYTL	STDGSNYTL	HLA-A11:01	0.731606						HLA-B-3501,SAACACPHL	SAACACPHL	HLA-B35:01	0.930283
HLA-A-1101,NSLGSVDER	NSLGSVDER	HLA-A11:01	0.713907						HLA-B-3501,AACACPHLM	AACACPHLM	HLA-B35:01	0.934166
HLA-A-1101,RSAACACPH	RSAACACPH	HLA-A11:01	0.835731						HLA-B-3501,CPHLMKLSS	CPHLMKLSS	HLA-B35:01	0.909757
HLA-A-1101,ACACPHLMK	ACACPHLMK	HLA-A11:01	0.842796						HLA-B-3501,YARRSEIRG	YARRSEIRG	HLA-B35:01	0.952948
HLA-A-1101,ITMRTGLEV	ITMRTGLEV	HLA-A11:01	0.770565						HLA-B-3501,NPYFNFITA	NPYFNFITA	HLA-B35:01	0.938025
HLA-A-1101,SGPGTFLSL	SGPGTFLSL	HLA-A11:01	0.747229						HLA-B-3501,FNFITAFTV	FNFITAFTV	HLA-B35:01	0.955517
HLA-A-1101,YIFWSDWGR	YIFWSDWGR	HLA-A11:01	0.753857						HLA-B-3501,DDVTVIDFD	DDVTVIDFD	HLA-B35:01	0.92499
HLA-A-1101,GMPGGCSHI	GMPGGCSHI	HLA-A11:01	0.78143						HLA-B-3501,DASEERLYW	DASEERLYW	HLA-B35:01	0.940704
HLA-A-1101,RLNGSFRYV	RLNGSFRYV	HLA-A11:01	0.704533						HLA-B-3501,EPVGLSIDY	EPVGLSIDY	HLA-B35:01	0.931666
HLA-A-1101,QGLDQPRSI	QGLDQPRSI	HLA-A11:01	0.771415						HLA-B-3501,AAHPVRGKL	AAHPVRGKL	HLA-B35:01	0.92933
HLA-A-1101,SDETNLNSP	SDETNLNSP	HLA-A11:01	0.746799						HLA-B-3501,GNLEVIESM	GNLEVIESM	HLA-B35:01	0.942481
HLA-A-1101,ETNLNSPIR	ETNLNSPIR	HLA-A11:01	0.773778						HLA-B-3501,DGGNLEVIE	DGGNLEVIE	HLA-B35:01	0.941753
HLA-A-1101,LKSIHLSDE	LKSIHLSDE	HLA-A11:01	0.797565						HLA-B-3501,VGLSIDYVE	VGLSIDYVE	HLA-B35:01	0.939914
HLA-A-1101,LNSPIRPYE	LNSPIRPYE	HLA-A11:01	0.758826						HLA-B-3501,NMDGSNSNI	NMDGSNSNI	HLA-B35:01	0.913058
HLA-A-1101,ALAFDYNQR	ALAFDYNQR	HLA-A11:01	0.777743						HLA-B-3501,IIHGIDKPQ	IIHGIDKPQ	HLA-B35:01	0.955378
HLA-A-1101,LAFDYNQRR	LAFDYNQRR	HLA-A11:01	0.770372						HLA-B-3501,TCMCTVGYY	TCMCTVGYY	HLA-B35:01	0.945161
HLA-A-1101,RGFKPCYNR	RGFKPCYNR	HLA-A11:01	0.746692						HLA-B-3501,LMPISGTSF	LMPISGTSF	HLA-B35:01	0.945619
HLA-A-1101,MINNGGCSH	MINNGGCSH	HLA-A11:01	0.7609						HLA-B-3501,MSCQGIESF	MSCQGIESF	HLA-B35:01	0.934379
HLA-A-1101,CLLAPGKTH	CLLAPGKTH	HLA-A11:01	0.804491						HLA-B-3501,DALMPISGT	DALMPISGT	HLA-B35:01	0.942467
HLA-A-1101,NFYLAADNR	NFYLAADNR	HLA-A11:01	0.770495						HLA-B-3501,IPLEPSDKM	IPLEPSDKM	HLA-B35:01	0.901687
HLA-A-1101,EAPDMCVKF	EAPDMCVKF	HLA-A11:01	0.814627						HLA-B-3501,EGIRGIPLE	EGIRGIPLE	HLA-B35:01	0.9598
HLA-A-1101,LTYKARPCK	LTYKARPCK	HLA-A11:01	0.81076						HLA-B-3501,MPISGTSFA	MPISGTSFA	HLA-B35:01	0.946833
HLA-A-1101,IGGGPSAFK	IGGGPSAFK	HLA-A11:01	0.767624						HLA-B-3501,MDALMPISG	MDALMPISG	HLA-B35:01	0.940305
HLA-A-1101,SAFKLPHTA	SAFKLPHTA	HLA-A11:01	0.793964						HLA-B-3501,LPTSETTRT	LPTSETTRT	HLA-B35:01	0.938171
HLA-A-1101,KLPHTAPPI	KLPHTAPPI	HLA-A11:01	0.825209						HLA-B-3501,QCINTYGTY	QCINTYGTY	HLA-B35:01	0.957168
HLA-A-1101,TAPPIYLNS	TAPPIYLNS	HLA-A11:01	0.772893						HLA-B-3501,EPFLIIADH	EPFLIIADH	HLA-B35:01	0.943391
HLA-A-1101,SSGNGTINR	SSGNGTINR	HLA-A11:01	0.751184						HLA-B-3501,LIIADHHEI	LIIADHHEI	HLA-B35:01	0.969547
HLA-A-1101,LAAHPVRGK	LAAHPVRGK	HLA-A11:01	0.778816						HLA-B-3501,PFLIIADHH	PFLIIADHH	HLA-B35:01	0.949041
HLA-A-1101,RVLTVGADR	RVLTVGADR	HLA-A11:01	0.760047						HLA-B-3501,QGLNNVIAI	QGLNNVIAI	HLA-B35:01	0.951735
HLA-A-1101,ATYVNVNIR	ATYVNVNIR	HLA-A11:01	0.783254						HLA-B-3501,DNPNGCKSL	DNPNGCKSL	HLA-B35:01	0.896733
HLA-A-1101,KSLWVINSA	KSLWVINSA	HLA-A11:01	0.799566						HLA-B-3501,CSQQCINTY	CSQQCINTY	HLA-B35:01	0.951205
HLA-A-1101,YSHAGLSNR	YSHAGLSNR	HLA-A11:01	0.72186						HLA-B-3501,HVTCVSQSW	HVTCVSQSW	HLA-B35:01	0.940653
HLA-A-1101,VAQMYCLVK	VAQMYCLVK	HLA-A11:01	0.806096						HLA-B-3501,LPIARVLTV	LPIARVLTV	HLA-B35:01	0.941738
HLA-A-1101,LRLFQPFLK	LRLFQPFLK	HLA-A11:01	0.804911						HLA-B-3501,DPFEAFIIF	DPFEAFIIF	HLA-B35:01	0.932815
HLA-A-1101,RLFQPFLKV	RLFQPFLKV	HLA-A11:01	0.807734						HLA-B-3501,TSVDPFEAF	TSVDPFEAF	HLA-B35:01	0.91191
HLA-A-1101,RDLNSPHSR	RDLNSPHSR	HLA-A11:01	0.758375						HLA-B-3501,ESCTSVDPF	ESCTSVDPF	HLA-B35:01	0.901692
HLA-A-1101,YIPDLPRAA	YIPDLPRAA	HLA-A11:01	0.786407						HLA-B-3501,YWTDVVEDR	YWTDVVEDR	HLA-B35:01	0.931181
HLA-A-1101,AHHGGWTTK	AHHGGWTTK	HLA-A11:01	0.787959						HLA-B-3501,LDEEVNVIP	LDEEVNVIP	HLA-B35:01	0.900431
HLA-A-1101,ESSPELPKH	ESSPELPKH	HLA-A11:01	0.779302						HLA-B-3501,DSFETQRTP	DSFETQRTP	HLA-B35:01	0.913418
HLA-A-1101,KIYNLCAER	KIYNLCAER	HLA-A11:01	0.804068						HLA-B-3501,IPFMNSLGL	IPFMNSLGL	HLA-B35:01	0.939556
HLA-A-1101,EDLDQWLSE	EDLDQWLSE	HLA-A11:01	0.787809						HLA-B-3501,NVYFKNFIP	NVYFKNFIP	HLA-B35:01	0.914134
HLA-A-1101,ALDFYGEVR	ALDFYGEVR	HLA-A11:01	0.743771						HLA-B-3501,FMNSLGLVT	FMNSLGLVT	HLA-B35:01	0.933725
HLA-A-1101,TIPSQRRYV	TIPSQRRYV	HLA-A11:01	0.774033						HLA-B-3501,NGLPEVENL	NGLPEVENL	HLA-B35:01	0.921837
HLA-A-1101,LLHRGTFLK	LLHRGTFLK	HLA-A11:01	0.783326						HLA-B-3501,LLNDNIFHM	LLNDNIFHM	HLA-B35:01	0.938713
HLA-A-1101,GTFLKAQEA	GTFLKAQEA	HLA-A11:01	0.780769						HLA-B-3501,NIFHMSLLA	NIFHMSLLA	HLA-B35:01	0.947054
HLA-A-1101,IAMGFPAER	IAMGFPAER	HLA-A11:01	0.759939						HLA-B-3501,RVKDIGYIF	RVKDIGYIF	HLA-B35:01	0.942481
HLA-A-1101,LLHWGKFLK	LLHWGKFLK	HLA-A11:01	0.794016						HLA-B-3501,LACALEVVM	LACALEVVM	HLA-B35:01	0.937167
HLA-A-1101,CAYLLHWGK	CAYLLHWGK	HLA-A11:01	0.785605						HLA-B-3501,SGTDLSFPW	SGTDLSFPW	HLA-B35:01	0.929176
HLA-A-1101,TIPSQRCYV	TIPSQRCYV	HLA-A11:01	0.811685						HLA-B-3501,LAWLSDSPL	LAWLSDSPL	HLA-B35:01	0.910752
HLA-A-1101,GTCNPQFVV	GTCNPQFVV	HLA-A11:01	0.790953						HLA-B-3501,EVVMATYSR	EVVMATYSR	HLA-B35:01	0.934928
HLA-A-1101,ATYSRSTSQ	ATYSRSTSQ	HLA-A11:01	0.744865						HLA-B-3501,HMSLLACAL	HMSLLACAL	HLA-B35:01	0.946896
HLA-A-1101,EVVMATYSR	EVVMATYSR	HLA-A11:01	0.750397						HLA-B-3501,IPFMNYLGL	IPFMNYLGL	HLA-B35:01	0.943832
HLA-A-1101,LSFPWILNV	LSFPWILNV	HLA-A11:01	0.79994						HLA-B-3501,LDYFIKLSP	LDYFIKLSP	HLA-B35:01	0.911692
HLA-A-1101,RKPDCKVGR	RKPDCKVGR	HLA-A11:01	0.781086						HLA-B-3501,YFIKLSPPM	YFIKLSPPM	HLA-B35:01	0.918258
HLA-A-1101,SAPLKSEDL	SAPLKSEDL	HLA-A11:01	0.767298						HLA-B-3501,EPYKTAVIP	EPYKTAVIP	HLA-B35:01	0.928422
HLA-A-1101,KKSSAPLKS	KKSSAPLKS	HLA-A11:01	0.753786						HLA-B-3501,VIPINGSPR	VIPINGSPR	HLA-B35:01	0.94403
HLA-A-1101,RSHDLKFSA	RSHDLKFSA	HLA-A11:01	0.76579						HLA-B-3501,IPINGSPRT	IPINGSPRT	HLA-B35:01	0.94769
HLA-A-1101,STSSASVNH	STSSASVNH	HLA-A11:01	0.757641						HLA-B-3501,PINGSPRTP	PINGSPRTP	HLA-B35:01	0.930661
HLA-A-1101,LQSLPPGIK	LQSLPPGIK	HLA-A11:01	0.793647						HLA-B-3501,NGSPRTPRR	NGSPRTPRR	HLA-B35:01	0.912177
HLA-A-1101,QAPEISSNS	QAPEISSNS	HLA-A11:01	0.782146						HLA-B-3501,MNVHLESKP	MNVHLESKP	HLA-B35:01	0.912145
HLA-A-1101,LNTPDPSTK	LNTPDPSTK	HLA-A11:01	0.774559						HLA-B-3501,SMPVMTVDY	SMPVMTVDY	HLA-B35:01	0.91032
HLA-A-1101,NTPDPSTKL	NTPDPSTKL	HLA-A11:01	0.774555						HLA-B-3501,MPVMTVDYS	MPVMTVDYS	HLA-B35:01	0.910321
HLA-A-1101,EADTDTPNK	EADTDTPNK	HLA-A11:01	0.768929						HLA-B-3501,DKLMSMPVM	DKLMSMPVM	HLA-B35:01	0.905407
HLA-A-1101,ADTDTPNKL	ADTDTPNKL	HLA-A11:01	0.780181						HLA-B-3501,SPHQDKLMS	SPHQDKLMS	HLA-B35:01	0.905681
HLA-A-1101,DTPNKLMFR	DTPNKLMFR	HLA-A11:01	0.781282						HLA-B-3501,LPMEETSPC	LPMEETSPC	HLA-B35:01	0.91054
HLA-A-1101,AISDATSEL	AISDATSEL	HLA-A11:01	0.765342						HLA-B-3501,HAPEIVSTV	HAPEIVSTV	HLA-B35:01	0.944673
HLA-A-1101,ATQKGNCSR	ATQKGNCSR	HLA-A11:01	0.769862						HLA-B-3501,VPNNSTLPM	VPNNSTLPM	HLA-B35:01	0.902954
HLA-A-1101,KGWGLRAAK	KGWGLRAAK	HLA-A11:01	0.78794						HLA-B-3501,LQSVVVVPN	LQSVVVVPN	HLA-B35:01	0.906562
HLA-A-1101,YDPEHPTPE	YDPEHPTPE	HLA-A11:01	0.788411						HLA-B-3501,HYSDHWEDE	HYSDHWEDE	HLA-B35:01	0.941032
HLA-A-1101,ASSQFLPKG	ASSQFLPKG	HLA-A11:01	0.758963						HLA-B-3501,QPVFRYFCM	QPVFRYFCM	HLA-B35:01	0.913246
HLA-A-1101,RLNDSPTLK	RLNDSPTLK	HLA-A11:01	0.77942						HLA-B-3501,VATSSIVGY	VATSSIVGY	HLA-B35:01	0.955428
HLA-A-1101,HAPEIVSTV	HAPEIVSTV	HLA-A11:01	0.795747						HLA-B-3501,MDVCQNFQP	MDVCQNFQP	HLA-B35:01	0.902191
HLA-A-1101,AAKDLPLNT	AAKDLPLNT	HLA-A11:01	0.799144						HLA-B-3501,SAFQCQKKM	SAFQCQKKM	HLA-B35:01	0.925156
HLA-A-1101,VTTNSGYTR	VTTNSGYTR	HLA-A11:01	0.735778						HLA-B-3501,RPNDFSAFQ	RPNDFSAFQ	HLA-B35:01	0.899735
HLA-A-1101,KEQNPPPAR	KEQNPPPAR	HLA-A11:01	0.813729						HLA-B-3501,SIVGYILGL	SIVGYILGL	HLA-B35:01	0.956799
HLA-A-1101,QVIEQLPQP	QVIEQLPQP	HLA-A11:01	0.829449						HLA-B-3501,DVCQNFQPV	DVCQNFQPV	HLA-B35:01	0.901118
HLA-A-1101,SGFNEHLKE	SGFNEHLKE	HLA-A11:01	0.72754						HLA-B-3501,NAYLKAQEG	NAYLKAQEG	HLA-B35:01	0.940908
HLA-A-1101,CGSISQVIE	CGSISQVIE	HLA-A11:01	0.786533						HLA-B-3501,DNHHQVCML	DNHHQVCML	HLA-B35:01	0.937212
HLA-A-1101,LQIQKSPEP	LQIQKSPEP	HLA-A11:01	0.817305						HLA-B-3501,MGKDFPVNE	MGKDFPVNE	HLA-B35:01	0.904373
HLA-B-3501,LGSPFHLTP	LGSPFHLTP	HLA-B35:01	0.936746						HLA-B-3501,NVMGKDFPV	NVMGKDFPV	HLA-B35:01	0.904202
HLA-B-3501,NKGPRIIKP	NKGPRIIKP	HLA-B35:01	0.940179						HLA-B-3501,ENAYLKAQE	ENAYLKAQE	HLA-B35:01	0.926094
HLA-B-3501,SGISLGSPF	SGISLGSPF	HLA-B35:01	0.947116						HLA-B-3501,KAQEGMREM	KAQEGMREM	HLA-B35:01	0.92488
HLA-B-3501,DQEEKPFTS	DQEEKPFTS	HLA-B35:01	0.892217						HLA-B-3501,LPLKLQQTA	LPLKLQQTA	HLA-B35:01	0.922909
HLA-B-3501,SNSEISGQM	SNSEISGQM	HLA-B35:01	0.923441						HLA-B-3501,PVNEVFTQF	PVNEVFTQF	HLA-B35:01	0.911534
HLA-B-3501,EVPAVSQHP	EVPAVSQHP	HLA-B35:01	0.908522						HLA-B-3501,YGMPGGCSH	YGMPGGCSH	HLA-B35:01	0.929963
HLA-B-3501,SARHKAVEF	SARHKAVEF	HLA-B35:01	0.933448						HLA-B-3501,IPIENLVNP	IPIENLVNP	HLA-B35:01	0.92597
HLA-B-3501,SANTLQIAE	SANTLQIAE	HLA-B35:01	0.95361						HLA-B-3501,GMPGGCSHI	GMPGGCSHI	HLA-B35:01	0.941952
HLA-B-3501,DTVSEVPAV	DTVSEVPAV	HLA-B35:01	0.901595						HLA-B-3501,HICLLSSSY	HICLLSSSY	HLA-B35:01	0.955437
HLA-B-3501,IAEIKEKIG	IAEIKEKIG	HLA-B35:01	0.969019						HLA-B-3501,IADEYMIPI	IADEYMIPI	HLA-B35:01	0.94209
HLA-B-3501,TLQIAEIKE	TLQIAEIKE	HLA-B35:01	0.950744						HLA-B-3501,RPNNELFLF	RPNNELFLF	HLA-B35:01	0.904509
HLA-B-3501,EKIGTRSAE	EKIGTRSAE	HLA-B35:01	0.954638						HLA-B-3501,ADEYMIPIE	ADEYMIPIE	HLA-B35:01	0.92985
HLA-B-3501,SPSSRPASP	SPSSRPASP	HLA-B35:01	0.889172						HLA-B-3501,LPNGMIVTL	LPNGMIVTL	HLA-B35:01	0.944628
HLA-B-3501,SASKGLNQM	SASKGLNQM	HLA-B35:01	0.923763						HLA-B-3501,WGIHLMPPR	WGIHLMPPR	HLA-B35:01	0.940554
HLA-B-3501,FIKEAPSPT	FIKEAPSPT	HLA-B35:01	0.929771						HLA-B-3501,EAIKYPLHQ	EAIKYPLHQ	HLA-B35:01	0.932044
HLA-B-3501,EAPSPTLRR	EAPSPTLRR	HLA-B35:01	0.912816						HLA-B-3501,EATLITIKH	EATLITIKH	HLA-B35:01	0.962453
HLA-B-3501,TFIKEAPSP	TFIKEAPSP	HLA-B35:01	0.929771						HLA-B-3501,MPPRPSSGE	MPPRPSSGE	HLA-B35:01	0.912558
HLA-B-3501,IPVLVRQST	IPVLVRQST	HLA-B35:01	0.930343						HLA-B-3501,PNGMIVTLE	PNGMIVTLE	HLA-B35:01	0.943208
HLA-B-3501,SIPRSESAS	SIPRSESAS	HLA-B35:01	0.92521						HLA-B-3501,EAQKQQQQM	EAQKQQQQM	HLA-B35:01	0.935003
HLA-B-3501,IKEAPSPTL	IKEAPSPTL	HLA-B35:01	0.930806						HLA-B-3501,LGMTSPLPY	LGMTSPLPY	HLA-B35:01	0.937284
HLA-B-3501,FDSPHHYTP	FDSPHHYTP	HLA-B35:01	0.918997						HLA-B-3501,SLSPPSSAY	SLSPPSSAY	HLA-B35:01	0.905841
HLA-B-3501,FAFDSPHHY	FAFDSPHHY	HLA-B35:01	0.922274						HLA-B-3501,QQQMQNLGM	QQQMQNLGM	HLA-B35:01	0.925375
HLA-B-3501,EGTPYCFSR	EGTPYCFSR	HLA-B35:01	0.937998						HLA-B-3501,SPLPYDSLG	SPLPYDSLG	HLA-B35:01	0.912589
HLA-B-3501,SPHHYTPIE	SPHHYTPIE	HLA-B35:01	0.941663						HLA-B-3501,SPPSSAYER	SPPSSAYER	HLA-B35:01	0.904104
HLA-B-3501,HYTPIEGTP	HYTPIEGTP	HLA-B35:01	0.952006						HLA-B-3501,QNLGMTSPL	QNLGMTSPL	HLA-B35:01	0.929131
HLA-B-3501,SFAFDSPHH	SFAFDSPHH	HLA-B35:01	0.916923						HLA-B-3501,HILAALTIF	HILAALTIF	HLA-B35:01	0.965659
HLA-B-3501,EPIKETEPP	EPIKETEPP	HLA-B35:01	0.906024						HLA-B-3501,NHILAALTI	NHILAALTI	HLA-B35:01	0.964934
HLA-B-3501,EPSKPQASG	EPSKPQASG	HLA-B35:01	0.909633						HLA-B-3501,LPTLLYIWT	LPTLLYIWT	HLA-B35:01	0.949999
HLA-B-3501,SGYAPKSFH	SGYAPKSFH	HLA-B35:01	0.931174						HLA-B-3501,EKSSSGLNH	EKSSSGLNH	HLA-B35:01	0.921726
HLA-B-3501,YAPKSFHVE	YAPKSFHVE	HLA-B35:01	0.922901						HLA-B-3501,LNHILAALT	LNHILAALT	HLA-B35:01	0.955433
HLA-B-3501,EDTPVCFSR	EDTPVCFSR	HLA-B35:01	0.904354						HLA-B-3501,DGLNSKFLD	DGLNSKFLD	HLA-B35:01	0.91506
HLA-B-3501,LQECISSAM	LQECISSAM	HLA-B35:01	0.949803						HLA-B-3501,FQLQIYIHH	FQLQIYIHH	HLA-B35:01	0.961327
HLA-B-3501,SAMPKKKKP	SAMPKKKKP	HLA-B35:01	0.894794						HLA-B-3501,DCADGSDEM	DCADGSDEM	HLA-B35:01	0.916269
HLA-B-3501,EKHSPRNMG	EKHSPRNMG	HLA-B35:01	0.913534						HLA-B-3501,DGCISASLK	DGCISASLK	HLA-B35:01	0.948184
HLA-B-3501,SPRNMGGIL	SPRNMGGIL	HLA-B35:01	0.935777						HLA-B-3501,SPPEHYVQE	SPPEHYVQE	HLA-B35:01	0.8983
HLA-B-3501,DIQRPDSEH	DIQRPDSEH	HLA-B35:01	0.913805						HLA-B-3501,YVQETPLMF	YVQETPLMF	HLA-B35:01	0.921926
HLA-B-3501,PDSEHGLSP	PDSEHGLSP	HLA-B35:01	0.908099						HLA-B-3501,IASSVQSEP	IASSVQSEP	HLA-B35:01	0.920301
HLA-B-3501,EGANSIVSS	EGANSIVSS	HLA-B35:01	0.945583						HLA-B-3501,SGMVSGIIS	SGMVSGIIS	HLA-B35:01	0.943755
HLA-B-3501,GANSIVSSL	GANSIVSSL	HLA-B35:01	0.946253						HLA-B-3501,SDLPDSPGQ	SDLPDSPGQ	HLA-B35:01	0.903199
HLA-B-3501,ANSIVSSLH	ANSIVSSLH	HLA-B35:01	0.944072						HLA-B-3501,LPDSPGQTM	LPDSPGQTM	HLA-B35:01	0.923581
HLA-B-3501,HQAAAAACL	HQAAAAACL	HLA-B35:01	0.956639						HLA-B-3501,PDSPGQTMP	PDSPGQTMP	HLA-B35:01	0.918539
HLA-B-3501,SASFEYLSP	SASFEYLSP	HLA-B35:01	0.921921						HLA-B-3501,PGQTMPPSR	PGQTMPPSR	HLA-B35:01	0.919821
HLA-B-3501,TPVLSPSLP	TPVLSPSLP	HLA-B35:01	0.905436						HLA-B-3501,PPSRSKTPP	PPSRSKTPP	HLA-B35:01	0.891482
HLA-B-3501,SLPDMSLST	SLPDMSLST	HLA-B35:01	0.906209						HLA-B-3501,TPPPPPQTA	TPPPPPQTA	HLA-B35:01	0.916069
HLA-B-3501,LPDMSLSTH	LPDMSLSTH	HLA-B35:01	0.916572						HLA-B-3501,YPFEDHNPP	YPFEDHNPP	HLA-B35:01	0.88127
HLA-B-3501,HSSVQAGGW	HSSVQAGGW	HLA-B35:01	0.933687						HLA-B-3501,PPQLELIKP	PPQLELIKP	HLA-B35:01	0.90118
HLA-B-3501,SVPMRTVGL	SVPMRTVGL	HLA-B35:01	0.922708						HLA-B-3501,QTGVMICAY	QTGVMICAY	HLA-B35:01	0.94838
HLA-B-3501,DAPDQKGTE	DAPDQKGTE	HLA-B35:01	0.906099						HLA-B-3501,HVAAIHCKA	HVAAIHCKA	HLA-B35:01	0.95532
HLA-B-3501,QNNPVPVSE	QNNPVPVSE	HLA-B35:01	0.877603						HLA-B-3501,TGVMICAYL	TGVMICAYL	HLA-B35:01	0.955403
HLA-B-3501,NNPVPVSET	NNPVPVSET	HLA-B35:01	0.901079						HLA-A-1101,KIIDSLPLT	KIIDSLPLT	HLA-A11:01	0.813949
HLA-B-3501,ESYIVERTP	ESYIVERTP	HLA-B35:01	0.93212						HLA-A-1101,YAQLQNLTK	YAQLQNLTK	HLA-A11:01	0.805586
HLA-B-3501,HSSPSGTVA	HSSPSGTVA	HLA-B35:01	0.932801						HLA-A-1101,MTNLPAVGR	MTNLPAVGR	HLA-A11:01	0.767059
HLA-B-3501,SPSGTVAAR	SPSGTVAAR	HLA-B35:01	0.932425						HLA-A-1101,NLQDGIMVK	NLQDGIMVK	HLA-A11:01	0.787571
HLA-B-3501,TVAARVTPF	TVAARVTPF	HLA-B35:01	0.935156						HLA-A-1101,VYDALPLTR	VYDALPLTR	HLA-A11:01	0.77773
HLA-B-3501,TPFNYNPSP	TPFNYNPSP	HLA-B35:01	0.898888						HLA-A-1101,DVHRVLVAR	DVHRVLVAR	HLA-A11:01	0.784615
HLA-B-3501,SADSTSARP	SADSTSARP	HLA-B35:01	0.917829						HLA-A-1101,RVLVARIIH	RVLVARIIH	HLA-A11:01	0.833522
HLA-B-3501,CPINNPRSG	CPINNPRSG	HLA-B35:01	0.927089						HLA-A-1101,KAPKKNRLR	KAPKKNRLR	HLA-A11:01	0.786869
HLA-B-3501,NNPRSGRSP	NNPRSGRSP	HLA-B35:01	0.897339						HLA-A-1101,LTDSKLPSH	LTDSKLPSH	HLA-A11:01	0.779793
HLA-B-3501,MAPAVSKTE	MAPAVSKTE	HLA-B35:01	0.929791						HLA-A-1101,KLPSHATHS	KLPSHATHS	HLA-A11:01	0.787988
HLA-B-3501,EDVWVRIED	EDVWVRIED	HLA-B35:01	0.936139						HLA-A-1101,LSNSRIGKR	LSNSRIGKR	HLA-A11:01	0.743618
HLA-B-3501,NQVSAKGTW	NQVSAKGTW	HLA-B35:01	0.934888						HLA-A-1101,SLFTCPKNE	SLFTCPKNE	HLA-A11:01	0.793812
HLA-B-3501,HAPCPPAPR	HAPCPPAPR	HLA-B35:01	0.915734						HLA-A-1101,DSFSKVIKE	DSFSKVIKE	HLA-A11:01	0.782832
HLA-B-3501,RPHAPCPPA	RPHAPCPPA	HLA-B35:01	0.915735						HLA-A-1101,KSHTHTKKG	KSHTHTKKG	HLA-A11:01	0.764217
HLA-B-3501,SGKDKPASE	SGKDKPASE	HLA-B35:01	0.906108						HLA-A-1101,KARLDGSEK	KARLDGSEK	HLA-A11:01	0.754559
HLA-B-3501,EHIQTHFES	EHIQTHFES	HLA-B35:01	0.955016						HLA-A-1101,EAPDMCVKF	EAPDMCVKF	HLA-A11:01	0.814627
HLA-B-3501,DKLPVKIVQ	DKLPVKIVQ	HLA-B35:01	0.903486						HLA-A-1101,NIYWTDHSR	NIYWTDHSR	HLA-A11:01	0.79065
HLA-B-3501,PASENSEEK	PASENSEEK	HLA-B35:01	0.897922						HLA-A-1101,YTTHWTSLR	YTTHWTSLR	HLA-A11:01	0.780374
HLA-B-3501,NDEEIAFSG	NDEEIAFSG	HLA-B35:01	0.941447						HLA-A-1101,YAIAVNPKR	YAIAVNPKR	HLA-A11:01	0.794906
HLA-B-3501,TMANNSAGM	TMANNSAGM	HLA-B35:01	0.938593						HLA-A-1101,RSAACACPH	RSAACACPH	HLA-A11:01	0.835731
HLA-B-3501,MANNSAGMA	MANNSAGMA	HLA-B35:01	0.937794						HLA-A-1101,ACACPHLMK	ACACPHLMK	HLA-A11:01	0.842796
HLA-B-3501,MAASPEMMG	MAASPEMMG	HLA-B35:01	0.937647						HLA-A-1101,SSGNGTINR	SSGNGTINR	HLA-A11:01	0.751184
HLA-B-3501,DGTPKTESK	DGTPKTESK	HLA-B35:01	0.912707						HLA-A-1101,LAAHPVRGK	LAAHPVRGK	HLA-A11:01	0.778816
HLA-B-3501,LGGEPERKM	LGGEPERKM	HLA-B35:01	0.931504						HLA-A-1101,STDGSNYTL	STDGSNYTL	HLA-A11:01	0.731606
HLA-B-3501,MWVDRYLAF	MWVDRYLAF	HLA-B35:01	0.929418						HLA-A-1101,LSGLLPIAR	LSGLLPIAR	HLA-A11:01	0.762791
HLA-B-3501,LAFTEEKAM	LAFTEEKAM	HLA-B35:01	0.946478						HLA-A-1101,RVLTVGADR	RVLTVGADR	HLA-A11:01	0.760047
HLA-B-3501,FTEEKAMGM	FTEEKAMGM	HLA-B35:01	0.941322						HLA-A-1101,YSLLVPGLR	YSLLVPGLR	HLA-A11:01	0.735059
HLA-B-3501,MGMTNLPAV	MGMTNLPAV	HLA-B35:01	0.931816						HLA-A-1101,ASDQPSENL	ASDQPSENL	HLA-A11:01	0.771054
HLA-B-3501,NLPAVGRKP	NLPAVGRKP	HLA-B35:01	0.9178						HLA-A-1101,ATYSRSTSQ	ATYSRSTSQ	HLA-A11:01	0.744865
HLA-B-3501,QPVFRYFCM	QPVFRYFCM	HLA-B35:01	0.913247						HLA-A-1101,EVVMATYSR	EVVMATYSR	HLA-A11:01	0.750394
HLA-B-3501,VCQNVQPVF	VCQNVQPVF	HLA-B35:01	0.908718						HLA-A-1101,LSFPWILNV	LSFPWILNV	HLA-A11:01	0.799935
HLA-B-3501,DGAHKRYRP	DGAHKRYRP	HLA-B35:01	0.919256						HLA-A-1101,HAPEIVSTV	HAPEIVSTV	HLA-A11:01	0.795745
HLA-B-3501,VATSSIVGY	VATSSIVGY	HLA-B35:01	0.955428						HLA-A-1101,RLLKALPLK	RLLKALPLK	HLA-A11:01	0.811206
HLA-B-3501,DVCQNVQPV	DVCQNVQPV	HLA-B35:01	0.897158						HLA-A-1101,FTQFLADNH	FTQFLADNH	HLA-A11:01	0.804126
HLA-B-3501,SAFQCQKKM	SAFQCQKKM	HLA-B35:01	0.925155						HLA-A-1101,GMPGGCSHI	GMPGGCSHI	HLA-A11:01	0.78143
HLA-B-3501,NVQPVFRYF	NVQPVFRYF	HLA-B35:01	0.901061						HLA-A-1101,EAIKYPLHQ	EAIKYPLHQ	HLA-A11:01	0.82044
HLA-B-3501,RPNDFSAFQ	RPNDFSAFQ	HLA-B35:01	0.899735						HLA-A-1101,SAYERGTKR	SAYERGTKR	HLA-A11:01	0.746375
HLA-B-3501,SIVGYILGL	SIVGYILGL	HLA-B35:01	0.956798						HLA-A-1101,DRYDTPTSK	DRYDTPTSK	HLA-A11:01	0.746021
HLA-B-3501,PPILHSNFP	PPILHSNFP	HLA-B35:01	0.921671						HLA-A-1101,TSPLPYDSL	TSPLPYDSL	HLA-A11:01	0.749715
HLA-B-3501,FLQTTFDKM	FLQTTFDKM	HLA-B35:01	0.935758						HLA-A-1101,AIQCARQEK	AIQCARQEK	HLA-A11:01	0.82223
HLA-B-3501,LHSNFPHLV	LHSNFPHLV	HLA-B35:01	0.922417						HLA-A-1101,QTPKSPPEH	QTPKSPPEH	HLA-A11:01	0.816506
HLA-B-3501,ILHSNFPHL	ILHSNFPHL	HLA-B35:01	0.9368						HLA-A-1101,PDSPGQTMP	PDSPGQTMP	HLA-A11:01	0.784416
HLA-B-3501,VPPILHSNF	VPPILHSNF	HLA-B35:01	0.928204						HLA-A-1101,PGQTMPPSR	PGQTMPPSR	HLA-A11:01	0.788056
HLA-B-3501,LENSTEVPP	LENSTEVPP	HLA-B35:01	0.901416						HLA-A-1101,QTMPPSRSK	QTMPPSRSK	HLA-A11:01	0.775145
HLA-B-3501,DKEELSFSE	DKEELSFSE	HLA-B35:01	0.897039						HLA-A-1101,PSRSKTPPP	PSRSKTPPP	HLA-A11:01	0.786552
HLA-B-3501,ELSFSEVEE	ELSFSEVEE	HLA-B35:01	0.92876						HLA-A-1101,KTPPPPPQT	KTPPPPPQT	HLA-A11:01	0.81928
HLA-B-3501,NAYLKAQEG	NAYLKAQEG	HLA-B35:01	0.940908						HLA-A-1101,TIPSQRRYV	TIPSQRRYV	HLA-A11:01	0.774032
HLA-B-3501,DNHHQVCML	DNHHQVCML	HLA-B35:01	0.937213						HLA-A-1101,EDLDQWLSE	EDLDQWLSE	HLA-A11:01	0.787808
HLA-B-3501,MGKDFPVNE	MGKDFPVNE	HLA-B35:01	0.904373						HLA-A-1101,ALDFYGEVR	ALDFYGEVR	HLA-A11:01	0.743771
HLA-B-3501,NVMGKDFPV	NVMGKDFPV	HLA-B35:01	0.904199
HLA-B-3501,ENAYLKAQE	ENAYLKAQE	HLA-B35:01	0.926095
HLA-B-3501,KAQEGMREM	KAQEGMREM	HLA-B35:01	0.92488
HLA-B-3501,LPLKLQQTA	LPLKLQQTA	HLA-B35:01	0.922907
HLA-B-3501,PVNEVFTQF	PVNEVFTQF	HLA-B35:01	0.911534
HLA-B-3501,AINHTGEKE	AINHTGEKE	HLA-B35:01	0.955873
HLA-B-3501,DLQRQLELH	DLQRQLELH	HLA-B35:01	0.936536
HLA-B-3501,IMVKLVVNL	IMVKLVVNL	HLA-B35:01	0.935437
HLA-B-3501,PFSLLEEIN	PFSLLEEIN	HLA-B35:01	0.926429
HLA-B-3501,SMDHPHHTL	SMDHPHHTL	HLA-B35:01	0.926405
HLA-B-3501,HPHHTLFII	HPHHTLFII	HLA-B35:01	0.956876
HLA-B-3501,LANANRDEF	LANANRDEF	HLA-B35:01	0.935545
HLA-B-3501,NANRDEFLT	NANRDEFLT	HLA-B35:01	0.936197
HLA-B-3501,TKPEVARRS	TKPEVARRS	HLA-B35:01	0.914816
HLA-B-3501,NVPKQSSQL	NVPKQSSQL	HLA-B35:01	0.88927
HLA-B-3501,AANRIICTI	AANRIICTI	HLA-B35:01	0.973402
HLA-B-3501,QMVRSVEAL	QMVRSVEAL	HLA-B35:01	0.924772
HLA-B-3501,SVEALCDAY	SVEALCDAY	HLA-B35:01	0.942743
HLA-B-3501,EALCDAYII	EALCDAYII	HLA-B35:01	0.96889
HLA-B-3501,DAYIILANL	DAYIILANL	HLA-B35:01	0.964293
HLA-B-3501,LANLDATQW	LANLDATQW	HLA-B35:01	0.947574
HLA-B-3501,DATQWKTQR	DATQWKTQR	HLA-B35:01	0.933384
HLA-B-3501,AVMQQVFQM	AVMQQVFQM	HLA-B35:01	0.933601
HLA-B-3501,DVVVPTMEI	DVVVPTMEI	HLA-B35:01	0.917405
HLA-B-3501,NLEDVVVPT	NLEDVVVPT	HLA-B35:01	0.899004
HLA-B-3501,YGNLVTIQS	YGNLVTIQS	HLA-B35:01	0.946791
HLA-B-3501,NIPADQPIT	NIPADQPIT	HLA-B35:01	0.929583
HLA-B-3501,TIQSFKAEF	TIQSFKAEF	HLA-B35:01	0.939379
HLA-B-3501,IPADQPITK	IPADQPITK	HLA-B35:01	0.927406
HLA-B-3501,EDVVVPTME	EDVVVPTME	HLA-B35:01	0.896389
HLA-B-3501,MADICHQVF	MADICHQVF	HLA-B35:01	0.953041
HLA-B-3501,SILYNLYDL	SILYNLYDL	HLA-B35:01	0.947168
HLA-B-3501,LLVNEISHI	LLVNEISHI	HLA-B35:01	0.959214
HLA-B-3501,EPTKSLHLH	EPTKSLHLH	HLA-B35:01	0.924502
HLA-B-3501,LPGEEYPLP	LPGEEYPLP	HLA-B35:01	0.92726
HLA-B-3501,YPLPMEDVL	YPLPMEDVL	HLA-B35:01	0.884853
HLA-B-3501,LPMEDVLEL	LPMEDVLEL	HLA-B35:01	0.89557
HLA-B-3501,EDVLELLKP	EDVLELLKP	HLA-B35:01	0.884199
HLA-B-3501,KPLSNVCSL	KPLSNVCSL	HLA-B35:01	0.879306
HLA-B-3501,DVCKTILNH	DVCKTILNH	HLA-B35:01	0.93218
HLA-B-3501,DAQGQFLTV	DAQGQFLTV	HLA-B35:01	0.934149
HLA-B-3501,QGQFLTVIG	QGQFLTVIG	HLA-B35:01	0.943913
HLA-B-3501,TVIGAFWHL	TVIGAFWHL	HLA-B35:01	0.955466
HLA-B-3501,IGAFWHLTK	IGAFWHLTK	HLA-B35:01	0.955261
HLA-B-3501,IPHLVIRSH	IPHLVIRSH	HLA-B35:01	0.948021
HLA-B-3501,IANQIQEDW	IANQIQEDW	HLA-B35:01	0.962331
HLA-B-3501,FPFILLNYT	FPFILLNYT	HLA-B35:01	0.939238
HLA-B-3501,HLDYLVLEW	HLDYLVLEW	HLA-B35:01	0.940316
HLA-B-3501,EDFMASHLD	EDFMASHLD	HLA-B35:01	0.92481
HLA-B-3501,DFMASHLDY	DFMASHLDY	HLA-B35:01	0.931595
HLA-B-3501,MASHLDYLV	MASHLDYLV	HLA-B35:01	0.933282
HLA-B-3501,VLEKVSETF	VLEKVSETF	HLA-B35:01	0.921636
HLA-B-3501,NLPEIVVEL	NLPEIVVEL	HLA-B35:01	0.924418
HLA-B-3501,IVVELLMTL	IVVELLMTL	HLA-B35:01	0.944479
HLA-B-3501,LDPAPNPPH	LDPAPNPPH	HLA-B35:01	0.889144
HLA-B-3501,DPAPNPPHF	DPAPNPPHF	HLA-B35:01	0.896353
HLA-B-3501,APNPPHFPL	APNPPHFPL	HLA-B35:01	0.908202
HLA-B-3501,PNPPHFPLH	PNPPHFPLH	HLA-B35:01	0.905177
HLA-B-3501,NPPHFPLHV	NPPHFPLHV	HLA-B35:01	0.912998
HLA-B-3501,PPHFPLHVI	PPHFPLHVI	HLA-B35:01	0.93193
HLA-B-3501,FPLHVIKAT	FPLHVIKAT	HLA-B35:01	0.94397
HLA-B-3501,PLHVIKATF	PLHVIKATF	HLA-B35:01	0.943971
HLA-B-3501,HVIKATFAY	HVIKATFAY	HLA-B35:01	0.95334
HLA-B-3501,MDVCQNFQP	MDVCQNFQP	HLA-B35:01	0.902191
HLA-B-3501,TGTVPIGEF	TGTVPIGEF	HLA-B35:01	0.950378
HLA-B-3501,DVCQNFQPV	DVCQNFQPV	HLA-B35:01	0.901118
HLA-B-3501,TVPIGEFLV	TVPIGEFLV	HLA-B35:01	0.947441
HLA-B-3501,ETATKVYDM	ETATKVYDM	HLA-B35:01	0.943409
HLA-B-3501,TATKVYDML	TATKVYDML	HLA-B35:01	0.940707
HLA-B-3501,ENLLGKQID	ENLLGKQID	HLA-B35:01	0.939694
HLA-B-3501,DHLFISNLP	DHLFISNLP	HLA-B35:01	0.924432
HLA-B-3501,APNPPHFPS	APNPPHFPS	HLA-B35:01	0.904773
HLA-B-3501,PNPPHFPSH	PNPPHFPSH	HLA-B35:01	0.903854
HLA-B-3501,NPPHFPSHV	NPPHFPSHV	HLA-B35:01	0.909505
HLA-B-3501,PPHFPSHVI	PPHFPSHVI	HLA-B35:01	0.931498
HLA-B-3501,FPSHVIKAT	FPSHVIKAT	HLA-B35:01	0.942339
HLA-B-3501,QAAWRNMQW	QAAWRNMQW	HLA-B35:01	0.941743
HLA-B-3501,SVYSLYPTL	SVYSLYPTL	HLA-B35:01	0.924481
HLA-B-3501,LPCFQHLLF	LPCFQHLLF	HLA-B35:01	0.919757
HLA-B-3501,NIPSQSTRH	NIPSQSTRH	HLA-B35:01	0.93187
HLA-B-3501,LAKASQEHH	LAKASQEHH	HLA-B35:01	0.935692
HLA-B-3501,VNNIPSQST	VNNIPSQST	HLA-B35:01	0.917887
HLA-B-3501,NQVILAKAS	NQVILAKAS	HLA-B35:01	0.934207
HLA-B-3501,DTFFQTASG	DTFFQTASG	HLA-B35:01	0.937988
HLA-B-3501,EQLTATKTE	EQLTATKTE	HLA-B35:01	0.935067
HLA-B-3501,PKSEKPLNE	PKSEKPLNE	HLA-B35:01	0.866579
HLA-B-3501,PLNEETVVN	PLNEETVVN	HLA-B35:01	0.911467
HLA-B-3501,CDQNISEKD	CDQNISEKD	HLA-B35:01	0.909174
HLA-B-3501,DNSLPRISS	DNSLPRISS	HLA-B35:01	0.902147
HLA-B-3501,NSVKQHIKM	NSVKQHIKM	HLA-B35:01	0.934612
HLA-B-3501,TVNPDSEEL	TVNPDSEEL	HLA-B35:01	0.89108
HLA-B-3501,KPIFKNSTM	KPIFKNSTM	HLA-B35:01	0.92253
HLA-B-3501,LALGNTKEL	LALGNTKEL	HLA-B35:01	0.944469
HLA-B-3501,ALGNTKELH	ALGNTKELH	HLA-B35:01	0.943536
HLA-B-3501,EPIFKNSTM	EPIFKNSTM	HLA-B35:01	0.927642
HLA-B-3501,SISKITVNP	SISKITVNP	HLA-B35:01	0.937643
HLA-B-3501,VPVGTGNQL	VPVGTGNQL	HLA-B35:01	0.924392
HLA-B-3501,EITSFSHQW	EITSFSHQW	HLA-B35:01	0.951618
HLA-B-3501,HKILKESVP	HKILKESVP	HLA-B35:01	0.92427
HLA-B-3501,SADTQKVAI	SADTQKVAI	HLA-B35:01	0.934279
HLA-B-3501,AIIELTDGW	AIIELTDGW	HLA-B35:01	0.962762
HLA-B-3501,SANISETSS	SANISETSS	HLA-B35:01	0.945323
HLA-B-3501,IISLSANIS	IISLSANIS	HLA-B35:01	0.961589
HLA-B-3501,LVICVSDII	LVICVSDII	HLA-B35:01	0.962215
HLA-B-3501,LILQNNIEM	LILQNNIEM	HLA-B35:01	0.951084
HLA-B-3501,EALQKAVKL	EALQKAVKL	HLA-B35:01	0.921284
HLA-B-3501,EVHPISLSS	EVHPISLSS	HLA-B35:01	0.929992
HLA-B-3501,NISEETSAE	NISEETSAE	HLA-B35:01	0.953841
HLA-B-3501,NIEMTTGTF	NIEMTTGTF	HLA-B35:01	0.95284
HLA-B-3501,TGTFVEEIT	TGTFVEEIT	HLA-B35:01	0.957676
HLA-B-3501,CHDSVVSMF	CHDSVVSMF	HLA-B35:01	0.927753
HLA-B-3501,SAEVHPISL	SAEVHPISL	HLA-B35:01	0.938298
HLA-B-3501,NTADYVGNY	NTADYVGNY	HLA-B35:01	0.941945
HLA-B-3501,DTYLSNSSM	DTYLSNSSM	HLA-B35:01	0.927899
HLA-B-3501,VIENSALAF	VIENSALAF	HLA-B35:01	0.949399
HLA-B-3501,ENSALAFYT	ENSALAFYT	HLA-B35:01	0.948837
HLA-B-3501,YTNQSPYSV	YTNQSPYSV	HLA-B35:01	0.91469
HLA-B-3501,EASETVFPH	EASETVFPH	HLA-B35:01	0.931388
HLA-B-3501,FPHDTTANV	FPHDTTANV	HLA-B35:01	0.924591
HLA-B-3501,EAASHGFGK	EAASHGFGK	HLA-B35:01	0.943888
HLA-B-3501,SNQAVAVTF	SNQAVAVTF	HLA-B35:01	0.936469
HLA-B-3501,FPQPGSLYL	FPQPGSLYL	HLA-B35:01	0.930648
HLA-B-3501,CSHKQLYTY	CSHKQLYTY	HLA-B35:01	0.933881
HLA-B-3501,QNARDIQDM	QNARDIQDM	HLA-B35:01	0.936141
HLA-B-3501,WIIWKLAAM	WIIWKLAAM	HLA-B35:01	0.958908
HLA-B-3501,YNHYRWIIW	YNHYRWIIW	HLA-B35:01	0.954671
HLA-B-3501,DGKAGKEEF	DGKAGKEEF	HLA-B35:01	0.93493
HLA-B-3501,ENTTKPYLP	ENTTKPYLP	HLA-B35:01	0.907669
HLA-B-3501,EKEAAKYVE	EKEAAKYVE	HLA-B35:01	0.925595
HLA-B-3501,DPAYLEGYF	DPAYLEGYF	HLA-B35:01	0.935832
HLA-B-3501,EAQQKRLEA	EAQQKRLEA	HLA-B35:01	0.926309
HLA-B-3501,TAAPKCKEM	TAAPKCKEM	HLA-B35:01	0.925404
HLA-B-3501,TAKSPATCY	TAKSPATCY	HLA-B35:01	0.934119
HLA-B-3501,EACKDLELA	EACKDLELA	HLA-B35:01	0.920394
HLA-B-3501,YIETVVPPK	YIETVVPPK	HLA-B35:01	0.922866
HLA-B-3501,SPLRPPSVL	SPLRPPSVL	HLA-B35:01	0.892888
HLA-B-3501,PLRPPSVLP	PLRPPSVLP	HLA-B35:01	0.895307
HLA-B-3501,PSVLPPPAP	PSVLPPPAP	HLA-B35:01	0.896422
HLA-B-3501,PAPDGSLPY	PAPDGSLPY	HLA-B35:01	0.918886
HLA-B-3501,APDGSLPYL	APDGSLPYL	HLA-B35:01	0.925365
HLA-B-3501,DGSLPYLSH	DGSLPYLSH	HLA-B35:01	0.922089
HLA-B-3501,MGSSLVTAE	MGSSLVTAE	HLA-B35:01	0.939692
HLA-B-3501,LPGTQDPGM	LPGTQDPGM	HLA-B35:01	0.929175
HLA-B-3501,TASGSFLSM	TASGSFLSM	HLA-B35:01	0.939014
HLA-B-3501,GPGELCHLF	GPGELCHLF	HLA-B35:01	0.940933
HLA-B-3501,CPECKVCQA	CPECKVCQA	HLA-B35:01	0.896359
HLA-B-3501,HGACLDTAL	HGACLDTAL	HLA-B35:01	0.946525
HLA-B-3501,GAAYLEEAR	GAAYLEEAR	HLA-B35:01	0.954323
HLA-B-3501,EGAAYLEEA	EGAAYLEEA	HLA-B35:01	0.955267
HLA-B-3501,EQLGTALRP	EQLGTALRP	HLA-B35:01	0.932436
HLA-B-3501,TALRPDKVP	TALRPDKVP	HLA-B35:01	0.896827
HLA-B-3501,RPDKVPRDM	RPDKVPRDM	HLA-B35:01	0.883231
HLA-B-3501,TDGPARLLN	TDGPARLLN	HLA-B35:01	0.927947
HLA-B-3501,DGPARLLNL	DGPARLLNL	HLA-B35:01	0.926092
HLA-B-3501,LLNLDLDLW	LLNLDLDLW	HLA-B35:01	0.93524
HLA-B-3501,CALWSTEVY	CALWSTEVY	HLA-B35:01	0.951044
HLA-B-3501,GALMNVEVA	GALMNVEVA	HLA-B35:01	0.935163
HLA-B-3501,LMNVEVALH	LMNVEVALH	HLA-B35:01	0.933634
HLA-B-3501,QAVRQTPPY	QAVRQTPPY	HLA-B35:01	0.919068
HLA-B-3501,EPGTQTSPL	EPGTQTSPL	HLA-B35:01	0.925661
HLA-B-3501,PGTQTSPLQ	PGTQTSPLQ	HLA-B35:01	0.928546
HLA-B-3501,FPGPQTGPL	FPGPQTGPL	HLA-B35:01	0.93017
HLA-B-3501,GPQPQGPPR	GPQPQGPPR	HLA-B35:01	0.915406
HLA-B-3501,QPQGPPRLP	QPQGPPRLP	HLA-B35:01	0.918809
HLA-B-3501,QGPPRLPAP	QGPPRLPAP	HLA-B35:01	0.920742
HLA-B-3501,GPPRLPAPP	GPPRLPAPP	HLA-B35:01	0.917668
HLA-B-3501,PPRLPAPPG	PPRLPAPPG	HLA-B35:01	0.917671
HLA-B-3501,LPAPPGALS	LPAPPGALS	HLA-B35:01	0.928833
HLA-B-3501,GALSTGPVL	GALSTGPVL	HLA-B35:01	0.935932
HLA-B-3501,TGPVLGPVH	TGPVLGPVH	HLA-B35:01	0.928432
HLA-B-3501,LGPVHPTPP	LGPVHPTPP	HLA-B35:01	0.927006
HLA-B-3501,GPVHPTPPP	GPVHPTPPP	HLA-B35:01	0.922276
HLA-B-3501,PVHPTPPPS	PVHPTPPPS	HLA-B35:01	0.910477
HLA-B-3501,HPTPPPSSP	HPTPPPSSP	HLA-B35:01	0.904175
HLA-B-3501,SPQEPKRPS	SPQEPKRPS	HLA-B35:01	0.873829
HLA-B-3501,EPKRPSQLP	EPKRPSQLP	HLA-B35:01	0.879436
HLA-B-3501,RPSQLPSPS	RPSQLPSPS	HLA-B35:01	0.879046
HLA-B-3501,LPSPSSQLP	LPSPSSQLP	HLA-B35:01	0.881833
HLA-B-3501,DGATDGPAR	DGATDGPAR	HLA-B35:01	0.92227
HLA-B-3501,HPLMELPLM	HPLMELPLM	HLA-B35:01	0.918344
HLA-B-3501,WPHTLNSTS	WPHTLNSTS	HLA-B35:01	0.933082
HLA-B-3501,TPYSKQFVH	TPYSKQFVH	HLA-B35:01	0.918666
HLA-B-3501,LPLMINPTG	LPLMINPTG	HLA-B35:01	0.944724
HLA-B-3501,THYKWPHTL	THYKWPHTL	HLA-B35:01	0.935022
HLA-B-3501,MSKAYQSTF	MSKAYQSTF	HLA-B35:01	0.934539
HLA-B-3501,MINPTGCAR	MINPTGCAR	HLA-B35:01	0.946895
HLA-B-3501,SMSKAYQST	SMSKAYQST	HLA-B35:01	0.933857
HLA-B-3501,LKGEGGVEH	LKGEGGVEH	HLA-B35:01	0.937622
HLA-B-3501,GGVEHMECE	GGVEHMECE	HLA-B35:01	0.932358
HLA-B-3501,EGPISPDVE	EGPISPDVE	HLA-B35:01	0.914683
HLA-B-3501,DASPQAVWN	DASPQAVWN	HLA-B35:01	0.913439
HLA-B-3501,RIIEPVAAM	RIIEPVAAM	HLA-B35:01	0.945168
HLA-B-3501,EADMLRLFP	EADMLRLFP	HLA-B35:01	0.900353
HLA-B-3501,DMLRLFPEY	DMLRLFPEY	HLA-B35:01	0.887764
HLA-B-3501,FPEYLKGEE	FPEYLKGEE	HLA-B35:01	0.934278
HLA-B-3501,ELFGLTVHA	ELFGLTVHA	HLA-B35:01	0.944752
HLA-B-3501,LFGLTVHAM	LFGLTVHAM	HLA-B35:01	0.940039
HLA-B-3501,EGFLCVFAI	EGFLCVFAI	HLA-B35:01	0.954366
HLA-B-3501,TGQEEYSAM	TGQEEYSAM	HLA-B35:01	0.938677
HLA-B-3501,FAINNTKSF	FAINNTKSF	HLA-B35:01	0.939075
HLA-B-3501,DQYMRTGEG	DQYMRTGEG	HLA-B35:01	0.931009
HLA-B-3501,QNHFVDEYD	QNHFVDEYD	HLA-B35:01	0.932308
HLA-B-3501,FVDEYDPTI	FVDEYDPTI	HLA-B35:01	0.914582
HLA-B-3501,VLVSMGIAW	VLVSMGIAW	HLA-B35:01	0.945783
HLA-B-3501,MGIAWPNGI	MGIAWPNGI	HLA-B35:01	0.957184
HLA-B-3501,WPNGISIDY	WPNGISIDY	HLA-B35:01	0.947854
HLA-B-3501,NGISIDYEE	NGISIDYEE	HLA-B35:01	0.948861
HLA-B-3501,DARTDKIER	DARTDKIER	HLA-B35:01	0.926313
HLA-B-3501,NVDMFSVAV	NVDMFSVAV	HLA-B35:01	0.918895
HLA-B-3501,FSVAVFGAY	FSVAVFGAY	HLA-B35:01	0.941479
HLA-B-3501,VAVFGAYIY	VAVFGAYIY	HLA-B35:01	0.956168
HLA-B-3501,AVFGAYIYW	AVFGAYIYW	HLA-B35:01	0.957851
HLA-B-3501,HANGSVRRG	HANGSVRRG	HLA-B35:01	0.9252
HLA-B-3501,APTEYTCEY	APTEYTCEY	HLA-B35:01	0.940704
HLA-B-3501,CSNKKCIPM	CSNKKCIPM	HLA-B35:01	0.891854
HLA-B-3501,IPMDLQCDR	IPMDLQCDR	HLA-B35:01	0.913636
HLA-B-3501,SVCLQPEKL	SVCLQPEKL	HLA-B35:01	0.887536
HLA-B-3501,QCINTYGTY	QCINTYGTY	HLA-B35:01	0.957169
HLA-B-3501,EPFLILADH	EPFLILADH	HLA-B35:01	0.931528
HLA-B-3501,PFLILADHH	PFLILADHH	HLA-B35:01	0.937826
HLA-B-3501,QGLNNVIAI	QGLNNVIAI	HLA-B35:01	0.951735
HLA-B-3501,DNPNGCKSL	DNPNGCKSL	HLA-B35:01	0.896728
HLA-B-3501,CSQQCINTY	CSQQCINTY	HLA-B35:01	0.951204
HLA-B-3501,HHDIRKIST	HHDIRKIST	HLA-B35:01	0.950544
HLA-B-3501,NPVYAKLYM	NPVYAKLYM	HLA-B35:01	0.916116
HLA-B-3501,DGKGPCSHM	DGKGPCSHM	HLA-B35:01	0.919494
HLA-B-3501,SAACACPHL	SAACACPHL	HLA-B35:01	0.930281
HLA-B-3501,AACACPHLM	AACACPHLM	HLA-B35:01	0.934166
HLA-B-3501,CPHLMKLSS	CPHLMKLSS	HLA-B35:01	0.909758
HLA-B-3501,YARRSEIRG	YARRSEIRG	HLA-B35:01	0.952949
HLA-B-3501,NPYFNFITA	NPYFNFITA	HLA-B35:01	0.938026
HLA-B-3501,FNFITAFTV	FNFITAFTV	HLA-B35:01	0.955518
HLA-B-3501,DDVTVIDFD	DDVTVIDFD	HLA-B35:01	0.924991
HLA-B-3501,DASEERLYW	DASEERLYW	HLA-B35:01	0.940704
HLA-B-3501,RTCACAHGY	RTCACAHGY	HLA-B35:01	0.94682
HLA-B-3501,CACAHGYLA	CACAHGYLA	HLA-B35:01	0.94799
HLA-B-3501,HKNDATETI	HKNDATETI	HLA-B35:01	0.94595
HLA-B-3501,DATETITMR	DATETITMR	HLA-B35:01	0.948525
HLA-B-3501,DCPDGSDEL	DCPDGSDEL	HLA-B35:01	0.89997
HLA-B-3501,SCADGRCLL	SCADGRCLL	HLA-B35:01	0.935459
HLA-B-3501,NAFMCHNEV	NAFMCHNEV	HLA-B35:01	0.935799
HLA-B-3501,TGLCALPAF	TGLCALPAF	HLA-B35:01	0.948356
HLA-B-3501,EPTDRPPIL	EPTDRPPIL	HLA-B35:01	0.902766
HLA-B-3501,YTCSCVEGY	YTCSCVEGY	HLA-B35:01	0.94687
HLA-B-3501,EIHTLDFIY	EIHTLDFIY	HLA-B35:01	0.963742
HLA-B-3501,YINGSKMAT	YINGSKMAT	HLA-B35:01	0.948506
HLA-B-3501,SVNGNEIHT	SVNGNEIHT	HLA-B35:01	0.947019
HLA-B-3501,IANFETIEV	IANFETIEV	HLA-B35:01	0.96352
HLA-B-3501,DMICWIESR	DMICWIESR	HLA-B35:01	0.947528
HLA-B-3501,LAVYDNYIF	LAVYDNYIF	HLA-B35:01	0.949876
HLA-B-3501,IPHQPMGII	IPHQPMGII	HLA-B35:01	0.959591
HLA-B-3501,DIPHQPMGI	DIPHQPMGI	HLA-B35:01	0.94666
HLA-B-3501,QPMGIIAVA	QPMGIIAVA	HLA-B35:01	0.953078
HLA-B-3501,AVYDNYIFW	AVYDNYIFW	HLA-B35:01	0.951429
HLA-B-3501,DGSQRHVIV	DGSQRHVIV	HLA-B35:01	0.932697
HLA-B-3501,SGPGTFLSL	SGPGTFLSL	HLA-B35:01	0.941419
HLA-B-3501,HQPMGIIAV	HQPMGIIAV	HLA-B35:01	0.951415
HLA-B-3501,YGMPGGCSH	YGMPGGCSH	HLA-B35:01	0.929963
HLA-B-3501,IPIENLVNP	IPIENLVNP	HLA-B35:01	0.92597
HLA-B-3501,GMPGGCSHI	GMPGGCSHI	HLA-B35:01	0.941952
HLA-B-3501,HICLLSSSY	HICLLSSSY	HLA-B35:01	0.955437
HLA-B-3501,IADEYMIPI	IADEYMIPI	HLA-B35:01	0.94209
HLA-B-3501,ADEYMIPIE	ADEYMIPIE	HLA-B35:01	0.92985
HLA-B-3501,NCQQLNCQY	NCQQLNCQY	HLA-B35:01	0.931832
HLA-B-3501,LNCQYKCTM	LNCQYKCTM	HLA-B35:01	0.925675
HLA-B-3501,YDEGVHCQE	YDEGVHCQE	HLA-B35:01	0.929632
HLA-B-3501,MVRNSTICY	MVRNSTICY	HLA-B35:01	0.943348
HLA-B-3501,TCRNTHGSY	TCRNTHGSY	HLA-B35:01	0.945106
HLA-B-3501,EVARLNGSF	EVARLNGSF	HLA-B35:01	0.932707
HLA-B-3501,NGSFRYVII	NGSFRYVII	HLA-B35:01	0.949161
HLA-B-3501,QGLDQPRSI	QGLDQPRSI	HLA-B35:01	0.934162
HLA-B-3501,DQPRSIAVH	DQPRSIAVH	HLA-B35:01	0.927249
HLA-B-3501,QPRSIAVHP	QPRSIAVHP	HLA-B35:01	0.927966
HLA-B-3501,SIAVHPEKG	SIAVHPEKG	HLA-B35:01	0.940676
HLA-B-3501,AVHPEKGLL	AVHPEKGLL	HLA-B35:01	0.931483
HLA-B-3501,EKGLLFWTE	EKGLLFWTE	HLA-B35:01	0.946702
HLA-B-3501,MPCIGKACL	MPCIGKACL	HLA-B35:01	0.944501
HLA-B-3501,ITCACAHGY	ITCACAHGY	HLA-B35:01	0.959715
HLA-B-3501,EGYLLYSGR	EGYLLYSGR	HLA-B35:01	0.945706
HLA-B-3501,LNSPIRPYE	LNSPIRPYE	HLA-B35:01	0.91395
HLA-B-3501,SPIRPYENP	SPIRPYENP	HLA-B35:01	0.903458
HLA-B-3501,RPYENPRYF	RPYENPRYF	HLA-B35:01	0.891057
HLA-B-3501,NVIALAFDY	NVIALAFDY	HLA-B35:01	0.950753
HLA-B-3501,NQIFYSDAH	NQIFYSDAH	HLA-B35:01	0.949982
HLA-B-3501,QIFYSDAHF	QIFYSDAHF	HLA-B35:01	0.95086
HLA-B-3501,DAHFGNIQL	DAHFGNIQL	HLA-B35:01	0.945318
HLA-B-3501,NIQLIKDNW	NIQLIKDNW	HLA-B35:01	0.932759
HLA-B-3501,EGLAYHRAW	EGLAYHRAW	HLA-B35:01	0.950771
HLA-B-3501,CGNGECIDY	CGNGECIDY	HLA-B35:01	0.94857
HLA-B-3501,VSTCATVEF	VSTCATVEF	HLA-B35:01	0.95075
HLA-B-3501,NVQQMAIDW	NVQQMAIDW	HLA-B35:01	0.947631
HLA-B-3501,QSFHNVQQM	QSFHNVQQM	HLA-B35:01	0.932486
HLA-B-3501,LHNPKAIAV	LHNPKAIAV	HLA-B35:01	0.936903
HLA-B-3501,FHNVQQMAI	FHNVQQMAI	HLA-B35:01	0.94992
HLA-B-3501,WTINILQSF	WTINILQSF	HLA-B35:01	0.957596
HLA-B-3501,KAGGLTDEW	KAGGLTDEW	HLA-B35:01	0.945686
HLA-B-3501,NGSVCVTLI	NGSVCVTLI	HLA-B35:01	0.945884
HLA-B-3501,YGNVAKVER	YGNVAKVER	HLA-B35:01	0.932649
HLA-B-3501,DYGNVAKVE	DYGNVAKVE	HLA-B35:01	0.927266
HLA-B-3501,TAVPNALAV	TAVPNALAV	HLA-B35:01	0.932602
HLA-B-3501,VPNALAVDW	VPNALAVDW	HLA-B35:01	0.914158
HLA-B-3501,NGSDIKVVH	NGSDIKVVH	HLA-B35:01	0.932336
HLA-B-3501,RPNGSRINI	RPNGSRINI	HLA-B35:01	0.943481
HLA-B-3501,MINNGGCSH	MINNGGCSH	HLA-B35:01	0.934479
HLA-B-3501,HTCACPTNF	HTCACPTNF	HLA-B35:01	0.933021
HLA-B-3501,TCACPTNFY	TCACPTNFY	HLA-B35:01	0.930136
HLA-B-3501,CPTNFYLAA	CPTNFYLAA	HLA-B35:01	0.935673
HLA-B-3501,LSNCTASQF	LSNCTASQF	HLA-B35:01	0.940294
HLA-B-3501,INNGGCSHL	INNGGCSHL	HLA-B35:01	0.943173
HLA-B-3501,EAPDMCVKF	EAPDMCVKF	HLA-B35:01	0.900728
HLA-B-3501,DHCGGKLTY	DHCGGKLTY	HLA-B35:01	0.945141
HLA-B-3501,IICLQSEQM	IICLQSEQM	HLA-B35:01	0.959706
HLA-B-3501,CPSTRPHRC	CPSTRPHRC	HLA-B35:01	0.908684
HLA-B-3501,QCINVEGSY	QCINVEGSY	HLA-B35:01	0.939278
HLA-B-3501,GPSAFKLPH	GPSAFKLPH	HLA-B35:01	0.928644
HLA-B-3501,PSAFKLPHT	PSAFKLPHT	HLA-B35:01	0.92473
HLA-B-3501,SAFKLPHTA	SAFKLPHTA	HLA-B35:01	0.935653
HLA-B-3501,KLPHTAPPI	KLPHTAPPI	HLA-B35:01	0.934166
HLA-B-3501,LPHTAPPIY	LPHTAPPIY	HLA-B35:01	0.941754
HLA-B-3501,TAPPIYLNS	TAPPIYLNS	HLA-B35:01	0.936768
HLA-B-3501,LKGPLTAGP	LKGPLTAGP	HLA-B35:01	0.932276
HLA-B-3501,AAHPVRGKL	AAHPVRGKL	HLA-B35:01	0.92933
HLA-B-3501,EPVGLLIDY	EPVGLLIDY	HLA-B35:01	0.93746
HLA-B-3501,GNLEVIESM	GNLEVIESM	HLA-B35:01	0.942481
HLA-B-3501,DGGNLEVIE	DGGNLEVIE	HLA-B35:01	0.941753
HLA-B-3501,NMDGSNSKI	NMDGSNSKI	HLA-B35:01	0.914814
HLA-B-3501,VGLLIDYVE	VGLLIDYVE	HLA-B35:01	0.942405
HLA-B-3501,EVIESMKEE	EVIESMKEE	HLA-B35:01	0.939137
HLA-B-3501,EDQVLYIAN	EDQVLYIAN	HLA-B35:01	0.948312
HLA-B-3501,DILGFIYPF	DILGFIYPF	HLA-B35:01	0.950724
HLA-B-3501,LGFIYPFNY	LGFIYPFNY	HLA-B35:01	0.945545
HLA-B-3501,YPFNYSGDH	YPFNYSGDH	HLA-B35:01	0.91778
HLA-B-3501,SGDHQQIYH	SGDHQQIYH	HLA-B35:01	0.947488
HLA-B-3501,HQQIYHIEH	HQQIYHIEH	HLA-B35:01	0.964321
HLA-B-3501,EHNSRITGM	EHNSRITGM	HLA-B35:01	0.941897
HLA-B-3501,DVYYQRDMI	DVYYQRDMI	HLA-B35:01	0.933707
HLA-B-3501,DMIIWSTQF	DMIIWSTQF	HLA-B35:01	0.9578
HLA-B-3501,TQFNPGGIF	TQFNPGGIF	HLA-B35:01	0.941408
HLA-B-3501,QFNPGGIFY	QFNPGGIFY	HLA-B35:01	0.942121
HLA-B-3501,NPGGIFYKR	NPGGIFYKR	HLA-B35:01	0.940252
HLA-B-3501,HVTCVSQSW	HVTCVSQSW	HLA-B35:01	0.940656
HLA-B-3501,DCPDDSDEY	DCPDDSDEY	HLA-B35:01	0.870232
HLA-B-3501,CPLNHIACL	CPLNHIACL	HLA-B35:01	0.930377
HLA-B-3501,DNVNTQRVP	DNVNTQRVP	HLA-B35:01	0.895241
HLA-B-3501,GIYHGGEPL	GIYHGGEPL	HLA-B35:01	0.955245
HLA-B-3501,CSNPRWNEW	CSNPRWNEW	HLA-B35:01	0.893717
HLA-B-3501,RVPCSNPRW	RVPCSNPRW	HLA-B35:01	0.886501
HLA-B-3501,YDIYIPDLP	YDIYIPDLP	HLA-B35:01	0.923307
HLA-B-3501,KIYVRTGIY	KIYVRTGIY	HLA-B35:01	0.957488
HLA-B-3501,QMYCLVKDW	QMYCLVKDW	HLA-B35:01	0.927055
HLA-B-3501,EHANWSVSR	EHANWSVSR	HLA-B35:01	0.938004
HLA-B-3501,EVAQMYCLV	EVAQMYCLV	HLA-B35:01	0.935352
HLA-B-3501,NSRDEVAQM	NSRDEVAQM	HLA-B35:01	0.923954
HLA-B-3501,TIPEILPKL	TIPEILPKL	HLA-B35:01	0.941282
HLA-B-3501,QPFLKVIEP	QPFLKVIEP	HLA-B35:01	0.906819
HLA-B-3501,LKVIEPVGN	LKVIEPVGN	HLA-B35:01	0.932275
HLA-B-3501,EKILNREID	EKILNREID	HLA-B35:01	0.933697
HLA-B-3501,MPVCEFDMV	MPVCEFDMV	HLA-B35:01	0.908298
HLA-B-3501,EVQDFRRNI	EVQDFRRNI	HLA-B35:01	0.934338
HLA-B-3501,LNSPHSRAM	LNSPHSRAM	HLA-B35:01	0.915056
HLA-B-3501,SPHSRAMYV	SPHSRAMYV	HLA-B35:01	0.920208
HLA-B-3501,PHSRAMYVY	PHSRAMYVY	HLA-B35:01	0.922679
HLA-B-3501,DIDKIYVQT	DIDKIYVQT	HLA-B35:01	0.935732
HLA-B-3501,KIYVQTGIY	KIYVQTGIY	HLA-B35:01	0.957971
HLA-B-3501,YIPDLPRAA	YIPDLPRAA	HLA-B35:01	0.922453
HLA-B-3501,LPRAARLCL	LPRAARLCL	HLA-B35:01	0.926052
HLA-B-3501,LPNGMIVTL	LPNGMIVTL	HLA-B35:01	0.944628
HLA-B-3501,WGIHLMPPR	WGIHLMPPR	HLA-B35:01	0.940554
HLA-B-3501,EATLITIKH	EATLITIKH	HLA-B35:01	0.962453
HLA-B-3501,MPPRPSSGE	MPPRPSSGE	HLA-B35:01	0.912558
HLA-B-3501,EASKYPLHQ	EASKYPLHQ	HLA-B35:01	0.912347
HLA-B-3501,PNGMIVTLE	PNGMIVTLE	HLA-B35:01	0.943208
HLA-B-3501,QHANLFINL	QHANLFINL	HLA-B35:01	0.944682
HLA-B-3501,HANLFINLF	HANLFINLF	HLA-B35:01	0.948903
HLA-B-3501,NLFINLFSM	NLFINLFSM	HLA-B35:01	0.938984
HLA-B-3501,FSMMLGSGM	FSMMLGSGM	HLA-B35:01	0.928712
HLA-B-3501,SGMPELQYF	SGMPELQYF	HLA-B35:01	0.926415
HLA-B-3501,IAYIRKTLA	IAYIRKTLA	HLA-B35:01	0.959975
HLA-B-3501,MNDAHHGGW	MNDAHHGGW	HLA-B35:01	0.929734
HLA-B-3501,DAHHGGWTT	DAHHGGWTT	HLA-B35:01	0.94866
HLA-B-3501,HHGGWTTKM	HHGGWTTKM	HLA-B35:01	0.936163
HLA-B-3501,KMDWIFHTI	KMDWIFHTI	HLA-B35:01	0.960475
HLA-B-3501,ESSPELPKH	ESSPELPKH	HLA-B35:01	0.89469
HLA-B-3501,PKHIYNKLD	PKHIYNKLD	HLA-B35:01	0.900324
HLA-B-3501,KGQIIVVIW	KGQIIVVIW	HLA-B35:01	0.958743
HLA-B-3501,QIIVVIWVI	QIIVVIWVI	HLA-B35:01	0.966637
HLA-B-3501,IVVIWVIVY	IVVIWVIVY	HLA-B35:01	0.964238
HLA-B-3501,VPEQVIAEA	VPEQVIAEA	HLA-B35:01	0.924861
HLA-B-3501,YPFEDHNPP	YPFEDHNPP	HLA-B35:01	0.88127
HLA-B-3501,PPQLELIKP	PPQLELIKP	HLA-B35:01	0.90118
HLA-B-3501,HVAAIHCKA	HVAAIHCKA	HLA-B35:01	0.95532
HLA-B-3501,TGVMICAYL	TGVMICAYL	HLA-B35:01	0.955403
HLA-B-3501,KFNCRVAQY	KFNCRVAQY	HLA-B35:01	0.913894
HLA-B-3501,HLDYRPVAL	HLDYRPVAL	HLA-B35:01	0.91505
HLA-B-3501,YVYYYSYLL	YVYYYSYLL	HLA-B35:01	0.926971
HLA-B-3501,DLDLTYIYP	DLDLTYIYP	HLA-B35:01	0.926658
HLA-B-3501,YIYPNIIAM	YIYPNIIAM	HLA-B35:01	0.958487
HLA-B-3501,YPNIIAMGF	YPNIIAMGF	HLA-B35:01	0.956212
HLA-B-3501,NIIAMGFPA	NIIAMGFPA	HLA-B35:01	0.957172
HLA-B-3501,IIAMGFPAE	IIAMGFPAE	HLA-B35:01	0.960168
HLA-B-3501,IAMGFPAER	IAMGFPAER	HLA-B35:01	0.946258
HLA-B-3501,EGVYRNNID	EGVYRNNID	HLA-B35:01	0.934627
HLA-B-3501,MICAYLLHW	MICAYLLHW	HLA-B35:01	0.95767
HLA-B-3501,IPSQRCYVY	IPSQRCYVY	HLA-B35:01	0.920429
HLA-B-3501,PVALLFHKM	PVALLFHKM	HLA-B35:01	0.927796
HLA-B-3501,KMMFETIPM	KMMFETIPM	HLA-B35:01	0.939427
HLA-B-3501,MMFETIPMF	MMFETIPMF	HLA-B35:01	0.940786
HLA-B-3501,NPQFVVCQL	NPQFVVCQL	HLA-B35:01	0.90754
HLA-B-3501,LDEEVNVIP	LDEEVNVIP	HLA-B35:01	0.90043
HLA-B-3501,DSFETQRTP	DSFETQRTP	HLA-B35:01	0.913418
HLA-B-3501,IPFMNSLGL	IPFMNSLGL	HLA-B35:01	0.939556
HLA-B-3501,NVYFKNFIP	NVYFKNFIP	HLA-B35:01	0.914134
HLA-B-3501,FMNSLGLVT	FMNSLGLVT	HLA-B35:01	0.933725
HLA-B-3501,NGLPEVENL	NGLPEVENL	HLA-B35:01	0.921837
HLA-B-3501,LACALEVVM	LACALEVVM	HLA-B35:01	0.937167
HLA-B-3501,SGTDLSFPW	SGTDLSFPW	HLA-B35:01	0.929176
HLA-B-3501,LAWLSDSPL	LAWLSDSPL	HLA-B35:01	0.910752
HLA-B-3501,EVVMATYSR	EVVMATYSR	HLA-B35:01	0.934928
HLA-B-3501,LLNDNIFHM	LLNDNIFHM	HLA-B35:01	0.938713
HLA-B-3501,HMSLLACAL	HMSLLACAL	HLA-B35:01	0.946896
HLA-B-3501,NIFHMSLLA	NIFHMSLLA	HLA-B35:01	0.947054
HLA-B-3501,RVKDIGYIF	RVKDIGYIF	HLA-B35:01	0.942481
HLA-B-3501,VGRITTTEY	VGRITTTEY	HLA-B35:01	0.959739
HLA-B-3501,PKTAEADTS	PKTAEADTS	HLA-B35:01	0.916557
HLA-B-3501,SAPLKSEDL	SAPLKSEDL	HLA-B35:01	0.890575
HLA-B-3501,YMQKFGAVY	YMQKFGAVY	HLA-B35:01	0.926916
HLA-B-3501,FGAVYKPKE	FGAVYKPKE	HLA-B35:01	0.93074
HLA-B-3501,MNVHLESKP	MNVHLESKP	HLA-B35:01	0.912145
HLA-B-3501,QPIGSSGIA	QPIGSSGIA	HLA-B35:01	0.953452
HLA-B-3501,HSKFACEEY	HSKFACEEY	HLA-B35:01	0.935376
HLA-B-3501,FDDLYQPIG	FDDLYQPIG	HLA-B35:01	0.94018
HLA-B-3501,DDLYQPIGS	DDLYQPIGS	HLA-B35:01	0.934001
HLA-B-3501,RPPGTGVVY	RPPGTGVVY	HLA-B35:01	0.927338
HLA-B-3501,QAPEISSNS	QAPEISSNS	HLA-B35:01	0.918245
HLA-B-3501,HFSDQSDTF	HFSDQSDTF	HLA-B35:01	0.931662
HLA-B-3501,TAVPPLSEG	TAVPPLSEG	HLA-B35:01	0.930673
HLA-B-3501,ENTSRAHTP	ENTSRAHTP	HLA-B35:01	0.934046
HLA-B-3501,TPDPSTKLS	TPDPSTKLS	HLA-B35:01	0.894952
HLA-B-3501,AISDATSEL	AISDATSEL	HLA-B35:01	0.951748
HLA-B-3501,ENVPVEEEE	ENVPVEEEE	HLA-B35:01	0.901832
HLA-B-3501,NVPVEEEEE	NVPVEEEEE	HLA-B35:01	0.901833
HLA-B-3501,LPMEETSPC	LPMEETSPC	HLA-B35:01	0.91054
HLA-B-3501,VPKNSTLPM	VPKNSTLPM	HLA-B35:01	0.903389
HLA-B-3501,PKNSTLPME	PKNSTLPME	HLA-B35:01	0.903218
HLA-B-3501,LQSVVVVPK	LQSVVVVPK	HLA-B35:01	0.901503
HLA-B-3501,HYSDHWEDE	HYSDHWEDE	HLA-B35:01	0.941032
HLA-B-3501,HADVEVILT	HADVEVILT	HLA-B35:01	0.951588
HLA-B-3501,NIHYYFMAL	NIHYYFMAL	HLA-B35:01	0.952186
HLA-B-3501,LPSNTFVLE	LPSNTFVLE	HLA-B35:01	0.919705
HLA-B-3501,CGEVLDHKE	CGEVLDHKE	HLA-B35:01	0.928643
HLA-B-3501,MALKNDEII	MALKNDEII	HLA-B35:01	0.953371
HLA-B-3501,EVILTEKKG	EVILTEKKG	HLA-B35:01	0.951047
HLA-B-3501,MGDFYDPEH	MGDFYDPEH	HLA-B35:01	0.912586
HLA-B-3501,QPQPPPKMG	QPQPPPKMG	HLA-B35:01	0.922241
HLA-B-3501,YDPEHPTPE	YDPEHPTPE	HLA-B35:01	0.891087
HLA-B-3501,DPEHPTPEE	DPEHPTPEE	HLA-B35:01	0.891946
HLA-B-3501,TGFIKGPMF	TGFIKGPMF	HLA-B35:01	0.942952
HLA-B-3501,TKTKVNLEE	TKTKVNLEE	HLA-B35:01	0.926263
HLA-B-3501,PKGTKTKVN	PKGTKTKVN	HLA-B35:01	0.914823
HLA-B-3501,CPIELNING	CPIELNING	HLA-B35:01	0.953936
HLA-B-3501,SHDSIKELD	SHDSIKELD	HLA-B35:01	0.919942
HLA-B-3501,HAPEIVSTV	HAPEIVSTV	HLA-B35:01	0.944673
HLA-B-3501,SGHAPEIVS	SGHAPEIVS	HLA-B35:01	0.943114
HLA-B-3501,DSSGHAPEI	DSSGHAPEI	HLA-B35:01	0.93292
HLA-B-3501,AAKDLPLNT	AAKDLPLNT	HLA-B35:01	0.914556
HLA-B-3501,LPLNTFVLE	LPLNTFVLE	HLA-B35:01	0.924698
HLA-B-3501,DLPLNTFVL	DLPLNTFVL	HLA-B35:01	0.913457
HLA-B-3501,NPMKASKKP	NPMKASKKP	HLA-B35:01	0.892583
HLA-B-3501,DASLEHEAE	DASLEHEAE	HLA-B35:01	0.940792
HLA-B-3501,EMDLGTPTY	EMDLGTPTY	HLA-B35:01	0.930941
HLA-B-3501,TPTYDENPM	TPTYDENPM	HLA-B35:01	0.898984
HLA-B-3501,ASLEHEAEM	ASLEHEAEM	HLA-B35:01	0.943309
HLA-B-3501,ENTVPYEVD	ENTVPYEVD	HLA-B35:01	0.891659
HLA-B-3501,QSVTTNSGY	QSVTTNSGY	HLA-B35:01	0.937924
HLA-B-3501,DANTAIKHE	DANTAIKHE	HLA-B35:01	0.945355
HLA-B-3501,QSSKDIPVT	QSSKDIPVT	HLA-B35:01	0.908995
HLA-B-3501,KDIPVTAQP	KDIPVTAQP	HLA-B35:01	0.909391
HLA-B-3501,DIPVTAQPS	DIPVTAQPS	HLA-B35:01	0.916361
HLA-B-3501,IPVTAQPSK	IPVTAQPSK	HLA-B35:01	0.919034
HLA-B-3501,DVHVVKEQN	DVHVVKEQN	HLA-B35:01	0.908859
HLA-B-3501,HVVKEQNPP	HVVKEQNPP	HLA-B35:01	0.889823
HLA-B-3501,VVKEQNPPP	VVKEQNPPP	HLA-B35:01	0.875282
HLA-B-3501,QVIEQLPQP	QVIEQLPQP	HLA-B35:01	0.919496
HLA-B-3501,MSVESAPAV	MSVESAPAV	HLA-B35:01	0.923751
HLA-B-3501,SAPAVEEEK	SAPAVEEEK	HLA-B35:01	0.912217
HLA-B-3501,DGNSGFNEH	DGNSGFNEH	HLA-B35:01	0.925964
HLA-B-3501,SNPEQTAGE	SNPEQTAGE	HLA-B35:01	0.923783
HLA-B-3501,ESAPAVEEE	ESAPAVEEE	HLA-B35:01	0.914397
HLA-B-3501,PAVEEEKGE	PAVEEEKGE	HLA-B35:01	0.927976
HLA-B-3501,MPFSPKASV	MPFSPKASV	HLA-B35:01	0.908177
HLA-B-3501,SPKASVAAM	SPKASVAAM	HLA-B35:01	0.929862
HLA-B-3501,PKASVAAME	PKASVAAME	HLA-B35:01	0.929202
HLA-B-3501,AAMEAKEQL	AAMEAKEQL	HLA-B35:01	0.941821
HLA-B-3501,EQLSAQELM	EQLSAQELM	HLA-B35:01	0.936118
HLA-B-3501,LQIQKSPEP	LQIQKSPEP	HLA-B35:01	0.90579
HLA-B-3501,QKSPEPEVL	QKSPEPEVL	HLA-B35:01	0.87568
HLA-B-3501,SPEPEVLST	SPEPEVLST	HLA-B35:01	0.901505
HLA-B-3501,SVLGMSVEF	SVLGMSVEF	HLA-B35:01	0.928882
HLA-B-3501,EFAPAVEEE	EFAPAVEEE	HLA-B35:01	0.919314
HLA-B-3501,MSVEFAPAV	MSVEFAPAV	HLA-B35:01	0.925067
HLA-B-3501,FAPAVEEEK	FAPAVEEEK	HLA-B35:01	0.91587

## Sheet: EC APC DeepNeo
Gene	Sequence	Neoantigen Analysis
APC L2168I	AAAACLSRQASSDSDSILSLKSGISLGSPFHLTPDQEEKPFTSNKGPRIIKPGEKSTLETKKIESESKGIKGGKKVYKSLITGKVRSNSEISGQMKQPL	Data	MHC binding	TCR reactivity	Interpretation		Neodb Immunogenicity
		HLA-B-3501,LGSPFHLTP	0.9413	0.9094	immunogenic neoantigen		0.936746
		HLA-B-3501,NKGPRIIKP	0.6878	0.8719	immunogenic neoantigen		0.940179
		HLA-B-3501,SGISLGSPF	0.932	0.566	immunogenic neoantigen		0.947116
		HLA-B-3501,DQEEKPFTS	0.6586	0.6282	immunogenic neoantigen		0.892217
		HLA-A-1101,GISLGSPFH	0.5776	0.6242	immunogenic neoantigen		0.754518
		HLA-B-3501,SNSEISGQM	0.6546	0.5089	immunogenic neoantigen		0.923441
APC P1319T	CFSRCSSLSSLSSAEDEIGCNQTTQEADSANTLQIAEIKEKIGTRSAEDTVSEVPAVSQHPRTKSSRLQGSSLSSESARHKAVEFSSGAKSPSKSGAQT	Data	MHC binding	TCR reactivity	Interpretation		Neodb Immunogenicity
		HLA-B-3501,EVPAVSQHP	0.8995	0.908	immunogenic neoantigen		0.908522
		HLA-B-3501,SARHKAVEF	0.8284	0.6629	immunogenic neoantigen		0.933448
		HLA-B-3501,SANTLQIAE	0.6781	0.7056	immunogenic neoantigen		0.95361
		HLA-B-3501,DTVSEVPAV	0.8443	0.5664	immunogenic neoantigen		0.901595
		HLA-A-1101,AVSQHPRTK	0.845	0.5429	immunogenic neoantigen		0.805398
		HLA-B-3501,IAEIKEKIG	0.5993	0.6235	immunogenic neoantigen		0.969019
		HLA-B-3501,TLQIAEIKE	0.558	0.5991	immunogenic neoantigen		0.950744
		HLA-B-3501,EKIGTRSAE	0.5055	0.6384	immunogenic neoantigen		0.954638
APC R2434I	SKNASSIPRSESASKGLNQMNNGNGANKKVELSRMSSTKSSGSESDRSEIPVLVRQSTFIKEAPSPTLRRKLEESASFESLSPSSRPASPTRSQAQTPV	Data	MHC binding	TCR reactivity	Interpretation		Neodb Immunogenicity
		HLA-B-3501,SPSSRPASP	0.9186	0.8934	immunogenic neoantigen		0.889172
		HLA-A-1101,EAPSPTLRR	0.993	0.6724	immunogenic neoantigen		0.770601
		HLA-B-3501,SASKGLNQM	0.9375	0.7108	immunogenic neoantigen		0.923763
		HLA-B-3501,FIKEAPSPT	0.7553	0.8298	immunogenic neoantigen		0.929771
		HLA-B-3501,EAPSPTLRR	0.952	0.6278	immunogenic neoantigen		0.912816
		HLA-A-1101,SSRPASPTR	0.6797	0.799	immunogenic neoantigen		0.746711
		HLA-B-3501,TFIKEAPSP	0.5649	0.8912	immunogenic neoantigen		0.929771
		HLA-B-3501,IPVLVRQST	0.6078	0.7618	immunogenic neoantigen		0.930343
		HLA-B-3501,SIPRSESAS	0.6687	0.5995	immunogenic neoantigen		0.92521
		HLA-B-3501,IKEAPSPTL	0.575	0.5512	immunogenic neoantigen		0.930806
APC R2439C	SIPRSESASKGLNQMNNGNGANKKVELSRMSSTKSSGSESDRSERPVLVCQSTFIKEAPSPTLRRKLEESASFESLSPSSRPASPTRSQAQTPVLSPSL	Data	MHC binding	TCR reactivity	Interpretation		Neodb Immunogenicity
		HLA-B-3501,SPSSRPASP	0.9186	0.8934	immunogenic neoantigen		0.889172
		HLA-A-1101,EAPSPTLRR	0.993	0.6724	immunogenic neoantigen		0.770601
		HLA-B-3501,SASKGLNQM	0.9375	0.7108	immunogenic neoantigen		0.923763
		HLA-B-3501,FIKEAPSPT	0.7553	0.8298	immunogenic neoantigen		0.929771
		HLA-B-3501,EAPSPTLRR	0.952	0.6278	immunogenic neoantigen		0.912816
		HLA-A-1101,SSRPASPTR	0.6797	0.799	immunogenic neoantigen		0.746711
		HLA-B-3501,TFIKEAPSP	0.5649	0.8912	immunogenic neoantigen		0.929771
		HLA-B-3501,SIPRSESAS	0.6687	0.5995	immunogenic neoantigen		0.92521
		HLA-A-1101,QTPVLSPSL	0.5115	0.6803	immunogenic neoantigen		0.787044
		HLA-B-3501,IKEAPSPTL	0.575	0.5512	immunogenic neoantigen		0.930806
APC S1861Y	KKQNLKNNSKVFNDKLPNNEDRVRGSFAFDSPHHYTPIEGTPYCFSRNDYLSSLDFDDDDVDLSREKAELRKAKENKESEAKVTSHTELTSNQQSANKT	Data	MHC binding	TCR reactivity	Interpretation		Neodb Immunogenicity
		HLA-B-3501,FDSPHHYTP	0.9188	0.7857	immunogenic neoantigen		0.918997
		HLA-B-3501,FAFDSPHHY	0.9963	0.6677	immunogenic neoantigen		0.922274
		HLA-B-3501,EGTPYCFSR	0.7749	0.7697	immunogenic neoantigen		0.937998
		HLA-B-3501,SPHHYTPIE	0.7566	0.7173	immunogenic neoantigen		0.941663
		HLA-A-1101,TSNQQSANK	0.8883	0.5432	immunogenic neoantigen		0.792756
		HLA-B-3501,HYTPIEGTP	0.5445	0.8798	immunogenic neoantigen		0.952006
		HLA-B-3501,SFAFDSPHH	0.6606	0.722	immunogenic neoantigen		0.916923
		HLA-A-1101,EGTPYCFSR	0.546	0.6523	immunogenic neoantigen		0.744703
APC S2026Y	QENNNKENEPIKETEPPDSQGEPSKPQASGYAPKSFHVEDTPVCFSRNSYLSSLSIDSEDDLLQECISSAMPKKKKPSRLKGDNEKHSPRNMGGILGED	Data	MHC binding	TCR reactivity	Interpretation		Neodb Immunogenicity
		HLA-A-1101,SGYAPKSFH	0.9436	0.5216	immunogenic neoantigen		0.728498
		HLA-A-1101,EDTPVCFSR	0.7462	0.5415	immunogenic neoantigen		0.797114
		HLA-A-1101,LSSLSIDSE	0.5132	0.5724	immunogenic neoantigen		0.755648
		HLA-A-1101,ECISSAMPK	0.6726	0.5968	immunogenic neoantigen		0.802337
		HLA-A-1101,SAMPKKKKP	0.5021	0.7662	immunogenic neoantigen		0.777771
		HLA-B-3501,EPIKETEPP	0.6259	0.8073	immunogenic neoantigen		0.906024
		HLA-B-3501,EPSKPQASG	0.503	0.7582	immunogenic neoantigen		0.909633
		HLA-B-3501,SGYAPKSFH	0.9532	0.7077	immunogenic neoantigen		0.931174
		HLA-B-3501,YAPKSFHVE	0.5456	0.7813	immunogenic neoantigen		0.922901
		HLA-B-3501,EDTPVCFSR	0.9457	0.5202	immunogenic neoantigen		0.904354
		HLA-B-3501,LQECISSAM	0.5924	0.5541	immunogenic neoantigen		0.949803
		HLA-B-3501,SAMPKKKKP	0.9219	0.8679	immunogenic neoantigen		0.894794
		HLA-B-3501,EKHSPRNMG	0.6101	0.7713	immunogenic neoantigen		0.913534
		HLA-B-3501,SPRNMGGIL	0.6517	0.6509	immunogenic neoantigen		0.935777
APC S2129L	LKDIQRPDSEHGLSPDSENFDWKAIQEGANSIVSSLHQAAAAACLSRQALSDSDSILSLKSGISLGSPFHLTPDQEEKPFTSNKGPRILKPGEKSTLET	Data	MHC binding	TCR reactivity	Interpretation		Neodb Immunogenicity
		HLA-A-1101,KDIQRPDSE	0.8636	0.6115	immunogenic neoantigen		0.793138
		HLA-A-1101,PDSEHGLSP	0.7841	0.6486	immunogenic neoantigen		0.741514
		HLA-A-1101,AAAAACLSR	0.8648	0.8071	immunogenic neoantigen		0.803707
		HLA-A-1101,GISLGSPFH	0.5776	0.6242	immunogenic neoantigen		0.754518
		HLA-B-3501,DIQRPDSEH	0.6769	0.6404	immunogenic neoantigen		0.913805
		HLA-B-3501,PDSEHGLSP	0.9341	0.6789	immunogenic neoantigen		0.908099
		HLA-B-3501,EGANSIVSS	0.5572	0.7015	immunogenic neoantigen		0.945583
		HLA-B-3501,GANSIVSSL	0.7628	0.5733	immunogenic neoantigen		0.946253
		HLA-B-3501,ANSIVSSLH	0.5757	0.5506	immunogenic neoantigen		0.944072
		HLA-B-3501,HQAAAAACL	0.5937	0.6088	immunogenic neoantigen		0.956639
		HLA-B-3501,SGISLGSPF	0.932	0.566	immunogenic neoantigen		0.947116
		HLA-B-3501,LGSPFHLTP	0.9413	0.9094	immunogenic neoantigen		0.936746
		HLA-B-3501,DQEEKPFTS	0.6586	0.6282	immunogenic neoantigen		0.892217
APC S2464Y	ELSRMSSTKSSGSESDRSERPVLVRQSTFIKEAPSPTLRRKLEESASFEYLSPSSRPASPTRSQAQTPVLSPSLPDMSLSTHSSVQAGGWRKLPPNLSP	Data	MHC binding	TCR reactivity	Interpretation		Neodb Immunogenicity
		HLA-A-1101,RSERPVLVR	0.6041	0.5321	immunogenic neoantigen		0.767605
		HLA-A-1101,EAPSPTLRR	0.993	0.6724	immunogenic neoantigen		0.770601
		HLA-A-1101,SSRPASPTR	0.6797	0.799	immunogenic neoantigen		0.746711
		HLA-A-1101,QTPVLSPSL	0.5115	0.6803	immunogenic neoantigen		0.787044
		HLA-A-1101,SLPDMSLST	0.7243	0.7035	immunogenic neoantigen		0.73509
		HLA-A-1101,SVQAGGWRK	0.9961	0.516	immunogenic neoantigen		0.788014
		HLA-B-3501,TFIKEAPSP	0.5649	0.8912	immunogenic neoantigen		0.929771
		HLA-B-3501,FIKEAPSPT	0.7553	0.8298	immunogenic neoantigen		0.929771
		HLA-B-3501,IKEAPSPTL	0.575	0.5512	immunogenic neoantigen		0.930806
		HLA-B-3501,EAPSPTLRR	0.952	0.6278	immunogenic neoantigen		0.912816
		HLA-B-3501,SASFEYLSP	0.5278	0.8975	immunogenic neoantigen		0.921921
		HLA-B-3501,SPSSRPASP	0.9186	0.8934	immunogenic neoantigen		0.889172
		HLA-B-3501,TPVLSPSLP	0.6736	0.889	immunogenic neoantigen		0.905436
		HLA-B-3501,SLPDMSLST	0.6701	0.8124	immunogenic neoantigen		0.906209
		HLA-B-3501,LPDMSLSTH	0.8274	0.6955	immunogenic neoantigen		0.916572
		HLA-B-3501,HSSVQAGGW	0.5091	0.6836	immunogenic neoantigen		0.933687
APC S2755Y	VGNGSVPMRTVGLENRLNSFIQVDAPDQKGTEIKPGQNNPVPVSETNESYIVERTPFSSSSSSKHSSPSGTVAARVTPFNYNPSPRKSSADSTSARPSQ	Data	MHC binding	TCR reactivity	Interpretation		Neodb Immunogenicity
		HLA-A-1101,SVPMRTVGL	0.9672	0.6223	immunogenic neoantigen		0.763688
		HLA-A-1101,DAPDQKGTE	0.6171	0.8623	immunogenic neoantigen		0.766503
		HLA-A-1101,SSPSGTVAA	0.7972	0.7365	immunogenic neoantigen		0.750548
		HLA-A-1101,SPSGTVAAR	0.5741	0.5995	immunogenic neoantigen		0.750791
		HLA-A-1101,AARVTPFNY	0.5096	0.5632	immunogenic neoantigen		0.771234
		HLA-B-3501,SVPMRTVGL	0.6297	0.6531	immunogenic neoantigen		0.922708
		HLA-B-3501,DAPDQKGTE	0.8105	0.8463	immunogenic neoantigen		0.906099
		HLA-B-3501,QNNPVPVSE	0.6072	0.764	immunogenic neoantigen		0.877603
		HLA-B-3501,NNPVPVSET	0.8067	0.7602	immunogenic neoantigen		0.901079
		HLA-B-3501,ESYIVERTP	0.6743	0.8193	immunogenic neoantigen		0.93212
		HLA-B-3501,HSSPSGTVA	0.6396	0.5653	immunogenic neoantigen		0.932801
		HLA-B-3501,SPSGTVAAR	0.9825	0.5799	immunogenic neoantigen		0.932425
		HLA-B-3501,TVAARVTPF	0.9077	0.7128	immunogenic neoantigen		0.935156
		HLA-B-3501,TPFNYNPSP	0.7997	0.9045	immunogenic neoantigen		0.898888
		HLA-B-3501,SADSTSARP	0.6973	0.8805	immunogenic neoantigen		0.917829
APC T2626I	SSESSEKAKSEDEKHVNSISGTKQSKENQVSAKGTWRKIKENEFSPTNSISQTVSSGATNGAESKTLIYQMAPAVSKTEDVWVRIEDCPINNPRSGRSP	Data	MHC binding	TCR reactivity	Interpretation		Neodb Immunogenicity
		HLA-B-3501,CPINNPRSG	0.9351	0.827	immunogenic neoantigen		0.927089
		HLA-B-3501,NNPRSGRSP	0.7055	0.8497	immunogenic neoantigen		0.897339
		HLA-B-3501,MAPAVSKTE	0.7164	0.8359	immunogenic neoantigen		0.929791
		HLA-B-3501,EDVWVRIED	0.7217	0.7008	immunogenic neoantigen		0.936139
		HLA-A-1101,MAPAVSKTE	0.5769	0.7586	immunogenic neoantigen		0.772039
		HLA-A-1101,KIKENEFSP	0.6371	0.6147	immunogenic neoantigen		0.783763
		HLA-B-3501,NQVSAKGTW	0.5814	0.6516	immunogenic neoantigen		0.934888

## Sheet: EC ARID1A DeepNeo
Gene	Sequence	Neoantigen Analysis
ARID1A R1833C	NDEEIAFSGKDKPASENSEEKLISKFDKLPVKIVQKNDPFVVDCSDKLGCVQEFDSGLLHWRIGGGDTTEHIQTHFESKTELLPSRPHAPCPPAPRKHV	Data	MHC binding	TCR reactivity	Interpretation		Neodb Immunogenicity
		HLA-B-3501,HAPCPPAPR	0.8781	0.7884	immunogenic neoantigen		0.915734
		HLA-B-3501,RPHAPCPPA	0.7518	0.8006	immunogenic neoantigen		0.915735
		HLA-A-1101,HAPCPPAPR	0.6726	0.7479	immunogenic neoantigen		0.839264
		HLA-B-3501,SGKDKPASE	0.7041	0.6713	immunogenic neoantigen		0.906108
		HLA-B-3501,EHIQTHFES	0.5416	0.6958	immunogenic neoantigen		0.955016
		HLA-B-3501,DKLPVKIVQ	0.5895	0.5768	immunogenic neoantigen		0.903486
		HLA-B-3501,PASENSEEK	0.6199	0.5155	immunogenic neoantigen		0.897922
		HLA-B-3501,NDEEIAFSG	0.5293	0.5837	immunogenic neoantigen		0.941447
		HLA-A-1101,KDKPASENS	0.5077	0.5495	immunogenic neoantigen		0.761328
ARID1A S1000F	GGTMANNSAGMAASPEMMGLGDVKLTPATKMNNKADGTPKTESKSKKSSFSTTTNEKITKLYELGGEPERKMWVDRYLAFTEEKAMGMTNLPAVGRKPL	Data	MHC binding	TCR reactivity	Interpretation		Neodb Immunogenicity
		HLA-A-1101,MTNLPAVGR	0.9876	0.5355	immunogenic neoantigen		0.767059
		HLA-B-3501,TMANNSAGM	0.585	0.7772	immunogenic neoantigen		0.938593
		HLA-B-3501,MANNSAGMA	0.6167	0.7687	immunogenic neoantigen		0.937794
		HLA-B-3501,MAASPEMMG	0.655	0.8872	immunogenic neoantigen		0.937647
		HLA-B-3501,DGTPKTESK	0.5993	0.5243	immunogenic neoantigen		0.912707
		HLA-B-3501,LGGEPERKM	0.6721	0.5536	immunogenic neoantigen		0.931504
		HLA-B-3501,MWVDRYLAF	0.974	0.6076	immunogenic neoantigen		0.929418
		HLA-B-3501,LAFTEEKAM	0.6263	0.6736	immunogenic neoantigen		0.946478
		HLA-B-3501,FTEEKAMGM	0.6942	0.6475	immunogenic neoantigen		0.941322
		HLA-B-3501,MGMTNLPAV	0.7946	0.7032	immunogenic neoantigen		0.931816
		HLA-B-3501,NLPAVGRKP	0.8099	0.9058	immunogenic neoantigen		0.9178

## Sheet: EC ATM DeepNeo
Gene	Sequence	Neoantigen Analysis
ATM F2827V	EFLVNNEDGAHKRYRPNDFSAFQCQKKMMEVQKKSFEEKYEVFMDVCQNVQPVFRYFCMEKFLDPAIWFEKRLAYTRSVATSSIVGYILGLGDRHVQNI	Data	MHC binding	TCR reactivity	Interpretation		Neodb Immunogenicity
		HLA-B-3501,QPVFRYFCM	0.9795	0.7533	immunogenic neoantigen		0.913247
		HLA-B-3501,VCQNVQPVF	0.5589	0.8896	immunogenic neoantigen		0.908718
		HLA-B-3501,DGAHKRYRP	0.5836	0.8255	immunogenic neoantigen		0.919256
		HLA-B-3501,VATSSIVGY	0.8139	0.5851	immunogenic neoantigen		0.955428
		HLA-B-3501,DVCQNVQPV	0.7376	0.6021	immunogenic neoantigen		0.897158
		HLA-B-3501,SAFQCQKKM	0.6416	0.6428	immunogenic neoantigen		0.925155
		HLA-B-3501,NVQPVFRYF	0.642	0.6336	immunogenic neoantigen		0.901061
		HLA-B-3501,RPNDFSAFQ	0.6492	0.6193	immunogenic neoantigen		0.899735
		HLA-B-3501,SIVGYILGL	0.6908	0.5332	immunogenic neoantigen		0.956798
ATM L612I	MCEVNRSFSLKESIMKWLLFYQLEGDLENSTEVPPILHSNFPHLVLEKIIVSLTMKNCKAAMNFFQSVPECEHHQKDKEELSFSEVEELFLQTTFDKMD	Data	MHC binding	TCR reactivity	Interpretation		Neodb Immunogenicity
		HLA-B-3501,PPILHSNFP	0.6705	0.8037	immunogenic neoantigen		0.921671
		HLA-B-3501,FLQTTFDKM	0.5959	0.6813	immunogenic neoantigen		0.935758
		HLA-B-3501,LHSNFPHLV	0.6517	0.5639	immunogenic neoantigen		0.922417
		HLA-B-3501,ILHSNFPHL	0.6471	0.5292	immunogenic neoantigen		0.9368
		HLA-B-3501,VPPILHSNF	0.5341	0.5971	immunogenic neoantigen		0.928204
		HLA-B-3501,LENSTEVPP	0.5417	0.5769	immunogenic neoantigen		0.901416
		HLA-B-3501,DKEELSFSE	0.5024	0.5897	immunogenic neoantigen		0.897039
		HLA-B-3501,ELSFSEVEE	0.5568	0.5294	immunogenic neoantigen		0.92876
ATM R1086C	SVRMALVNCLKTLLEADPYSKWAILNVMGKDFPVNEVFTQFLADNHHQVCMLAAESINRLFQDTKGDSSRLLKALPLKLQQTAFENAYLKAQEGMREMS	Data	MHC binding	TCR reactivity	Interpretation		Neodb Immunogenicity
		HLA-B-3501,NAYLKAQEG	0.9018	0.8705	immunogenic neoantigen		0.940908
		HLA-B-3501,DNHHQVCML	0.9517	0.5572	immunogenic neoantigen		0.937213
		HLA-A-1101,RLLKALPLK	0.9896	0.514	immunogenic neoantigen		0.811206
		HLA-B-3501,MGKDFPVNE	0.631	0.788	immunogenic neoantigen		0.904373
		HLA-B-3501,NVMGKDFPV	0.8735	0.567	immunogenic neoantigen		0.904199
		HLA-A-1101,FTQFLADNH	0.7106	0.5708	immunogenic neoantigen		0.804126
		HLA-B-3501,ENAYLKAQE	0.7193	0.5626	immunogenic neoantigen		0.926095
		HLA-B-3501,KAQEGMREM	0.5133	0.7674	immunogenic neoantigen		0.92488
		HLA-B-3501,LPLKLQQTA	0.603	0.5193	immunogenic neoantigen		0.922907
		HLA-B-3501,PVNEVFTQF	0.5219	0.572	immunogenic neoantigen		0.911534
ATM R1618Q	VVFKDLRITQQKIKYSRGPFSLLEEINHFLSVSVYDALPLTRLEGLKDLQRQLELHKDQMVDIMRASQDNPQDGIMVKLVVNLLQLSKMAINHTGEKEV	Data	MHC binding	TCR reactivity	Interpretation		Neodb Immunogenicity
		HLA-B-3501,AINHTGEKE	0.855	0.696	immunogenic neoantigen		0.955873
		HLA-B-3501,DLQRQLELH	0.7404	0.634	immunogenic neoantigen		0.936536
		HLA-B-3501,IMVKLVVNL	0.6826	0.6121	immunogenic neoantigen		0.935437
		HLA-A-1101,VYDALPLTR	0.5993	0.51	immunogenic neoantigen		0.77773
		HLA-B-3501,PFSLLEEIN	0.5532	0.5458	immunogenic neoantigen		0.926429
ATM R2598Q	SMDHPHHTLFIILALANANRDEFLTKPEVARRSRITKNVPKQSSQLDEDQTEAANRIICTIRSRRPQMVRSVEALCDAYIILANLDATQWKTQRKGINI	Data	MHC binding	TCR reactivity	Interpretation		Neodb Immunogenicity
		HLA-A-1101,ILALANANR	0.9097	0.5757	immunogenic neoantigen		0.812102
		HLA-A-1101,RITKNVPKQ	0.5685	0.5718	immunogenic neoantigen		0.812809
		HLA-A-1101,NVPKQSSQL	0.5703	0.6243	immunogenic neoantigen		0.793794
		HLA-B-3501,SMDHPHHTL	0.8686	0.5355	immunogenic neoantigen		0.926405
		HLA-B-3501,HPHHTLFII	0.9926	0.5356	immunogenic neoantigen		0.956876
		HLA-B-3501,LANANRDEF	0.9702	0.6776	immunogenic neoantigen		0.935545
		HLA-B-3501,NANRDEFLT	0.9696	0.7502	immunogenic neoantigen		0.936197
		HLA-B-3501,TKPEVARRS	0.6131	0.6539	immunogenic neoantigen		0.914816
		HLA-B-3501,NVPKQSSQL	0.9017	0.5683	immunogenic neoantigen		0.88927
		HLA-B-3501,AANRIICTI	0.5287	0.7754	immunogenic neoantigen		0.973402
		HLA-B-3501,QMVRSVEAL	0.8778	0.5685	immunogenic neoantigen		0.924772
		HLA-B-3501,SVEALCDAY	0.7171	0.6861	immunogenic neoantigen		0.942743
		HLA-B-3501,EALCDAYII	0.5785	0.7428	immunogenic neoantigen		0.96889
		HLA-B-3501,DAYIILANL	0.9716	0.5922	immunogenic neoantigen		0.964293
		HLA-B-3501,LANLDATQW	0.9396	0.7527	immunogenic neoantigen		0.947574
		HLA-B-3501,DATQWKTQR	0.9807	0.7001	immunogenic neoantigen		0.933384
ATM R2691C	RKGINIPADQPITKLKNLEDVVVPTMEIKVDHTGEYGNLVTIQSFKAEFCLAGGVNLPKIIDCVGSDGKERRQLVKGRDDLRQDAVMQQVFQMCNTLLQ	Data	MHC binding	TCR reactivity	Interpretation		Neodb Immunogenicity
		HLA-B-3501,AVMQQVFQM	0.7617	0.8482	immunogenic neoantigen		0.933601
		HLA-B-3501,DVVVPTMEI	0.9163	0.666	immunogenic neoantigen		0.917405
		HLA-B-3501,NLEDVVVPT	0.7157	0.7769	immunogenic neoantigen		0.899004
		HLA-B-3501,YGNLVTIQS	0.7005	0.6956	immunogenic neoantigen		0.946791
		HLA-A-1101,EDVVVPTME	0.8102	0.5716	immunogenic neoantigen		0.784754
		HLA-B-3501,NIPADQPIT	0.5382	0.8414	immunogenic neoantigen		0.929583
		HLA-B-3501,TIQSFKAEF	0.8792	0.5096	immunogenic neoantigen		0.939379
		HLA-A-1101,LAGGVNLPK	0.8637	0.5156	immunogenic neoantigen		0.783547
		HLA-B-3501,IPADQPITK	0.6528	0.6605	immunogenic neoantigen		0.927406
		HLA-B-3501,EDVVVPTME	0.735	0.5823	immunogenic neoantigen		0.896389
ATM R337C	YIHHPKGAKTQEKGAYESTKWRSILYNLYDLLVNEISHIGSRGKYSSGFCNIAVKENLIELMADICHQVFNEDTRSLEISQSYTTTQRESSDYSVPCKR	Data	MHC binding	TCR reactivity	Interpretation		Neodb Immunogenicity
		HLA-B-3501,MADICHQVF	0.9835	0.6089	immunogenic neoantigen		0.953041
		HLA-A-1101,LMADICHQV	0.5597	0.5326	immunogenic neoantigen		0.843276
		HLA-B-3501,SILYNLYDL	0.5365	0.5084	immunogenic neoantigen		0.947168
		HLA-B-3501,LLVNEISHI	0.5085	0.5307	immunogenic neoantigen		0.959214
ATM R981C	DSSTLEPTKSLHLHMYLMLLKELPGEEYPLPMEDVLELLKPLSNVCSLYCRDQDVCKTILNHVLHVVKNLGQSNMDSENTRDAQGQFLTVIGAFWHLTK	Data	MHC binding	TCR reactivity	Interpretation		Neodb Immunogenicity
		HLA-A-1101,EDVLELLKP	0.7664	0.5891	immunogenic neoantigen		0.798061
		HLA-B-3501,EPTKSLHLH	0.6941	0.5598	immunogenic neoantigen		0.924502
		HLA-B-3501,LPGEEYPLP	0.614	0.8942	immunogenic neoantigen		0.92726
		HLA-B-3501,YPLPMEDVL	0.9837	0.5045	immunogenic neoantigen		0.884853
		HLA-B-3501,LPMEDVLEL	0.9922	0.5056	immunogenic neoantigen		0.89557
		HLA-B-3501,EDVLELLKP	0.951	0.6814	immunogenic neoantigen		0.884199
		HLA-B-3501,KPLSNVCSL	0.6261	0.5997	immunogenic neoantigen		0.879306
		HLA-B-3501,DVCKTILNH	0.7512	0.7206	immunogenic neoantigen		0.93218
		HLA-B-3501,DAQGQFLTV	0.7709	0.7579	immunogenic neoantigen		0.934149
		HLA-B-3501,QGQFLTVIG	0.5429	0.8726	immunogenic neoantigen		0.943913
		HLA-B-3501,TVIGAFWHL	0.6419	0.7288	immunogenic neoantigen		0.955466
		HLA-B-3501,IGAFWHLTK	0.6157	0.7041	immunogenic neoantigen		0.955261
ATM S1233Y	GLEPHLVKKVLEKVSETFGYRRLEDFMASHLDYLVLEWLNLQDTEYNLSYFPFILLNYTNIEDFYRSCYKVLIPHLVIRSHFDEVKSIANQIQEDWKSL	Data	MHC binding	TCR reactivity	Interpretation		Neodb Immunogenicity
		HLA-B-3501,IPHLVIRSH	0.9564	0.6538	immunogenic neoantigen		0.948021
		HLA-B-3501,IANQIQEDW	0.9799	0.5829	immunogenic neoantigen		0.962331
		HLA-B-3501,FPFILLNYT	0.7455	0.6937	immunogenic neoantigen		0.939238
		HLA-B-3501,HLDYLVLEW	0.8701	0.5399	immunogenic neoantigen		0.940316
		HLA-B-3501,EDFMASHLD	0.5499	0.763	immunogenic neoantigen		0.92481
		HLA-B-3501,DFMASHLDY	0.8164	0.5059	immunogenic neoantigen		0.931595
		HLA-A-1101,LIPHLVIRS	0.7921	0.5086	immunogenic neoantigen		0.82348
		HLA-B-3501,MASHLDYLV	0.542	0.602	immunogenic neoantigen		0.933282
		HLA-B-3501,VLEKVSETF	0.6461	0.5029	immunogenic neoantigen		0.921636
ATM S1383L	HLFISNLPEIVVELLMTLHEPANSSASQSTDLCDFSGDLDPAPNPPHFPLHVIKATFAYISNCHKTKLKSILEILSKSPDSYQKILLAICEQAAETNNV	Data	MHC binding	TCR reactivity	Interpretation		Neodb Immunogenicity
		HLA-A-1101,LDPAPNPPH	0.8139	0.6336	immunogenic neoantigen		0.813706
		HLA-B-3501,NLPEIVVEL	0.9632	0.5188	immunogenic neoantigen		0.924418
		HLA-B-3501,IVVELLMTL	0.6232	0.6237	immunogenic neoantigen		0.944479
		HLA-B-3501,LDPAPNPPH	0.9707	0.6067	immunogenic neoantigen		0.889144
		HLA-B-3501,DPAPNPPHF	0.9909	0.7359	immunogenic neoantigen		0.896353
		HLA-B-3501,APNPPHFPL	0.9663	0.606	immunogenic neoantigen		0.908202
		HLA-B-3501,PNPPHFPLH	0.8051	0.7054	immunogenic neoantigen		0.905177
		HLA-B-3501,NPPHFPLHV	0.753	0.5856	immunogenic neoantigen		0.912998
		HLA-B-3501,PPHFPLHVI	0.5242	0.5214	immunogenic neoantigen		0.93193
		HLA-B-3501,FPLHVIKAT	0.8858	0.6759	immunogenic neoantigen		0.94397
		HLA-B-3501,PLHVIKATF	0.8236	0.5263	immunogenic neoantigen		0.943971
		HLA-B-3501,HVIKATFAY	0.9974	0.5721	immunogenic neoantigen		0.95334
ATM S2812Y	RSGVLEWCTGTVPIGEFLVNNEDGAHKRYRPNDFSAFQCQKKMMEVQKKYFEEKYEVFMDVCQNFQPVFRYFCMEKFLDPAIWFEKRLAYTRSVATSSI	Data	MHC binding	TCR reactivity	Interpretation		Neodb Immunogenicity
		HLA-B-3501,QPVFRYFCM	0.9795	0.7533	immunogenic neoantigen		0.913247
		HLA-B-3501,DGAHKRYRP	0.5836	0.8255	immunogenic neoantigen		0.919256
		HLA-B-3501,MDVCQNFQP	0.5643	0.814	immunogenic neoantigen		0.902191
		HLA-B-3501,TGTVPIGEF	0.6424	0.6629	immunogenic neoantigen		0.950378
		HLA-B-3501,SAFQCQKKM	0.6416	0.6428	immunogenic neoantigen		0.925155
		HLA-B-3501,RPNDFSAFQ	0.6492	0.6193	immunogenic neoantigen		0.899735
		HLA-B-3501,DVCQNFQPV	0.555	0.5833	immunogenic neoantigen		0.901118
		HLA-B-3501,TVPIGEFLV	0.5345	0.5279	immunogenic neoantigen		0.947441
ATM T1350M	EGTRDSGMAQQRETATKVYDMLKSENLLGKQIDHLFISNLPEIVVELLMMLHEPANSSASQSTDLCDFSGDLDPAPNPPHFPSHVIKATFAYISNCHKT	Data	MHC binding	TCR reactivity	Interpretation		Neodb Immunogenicity
		HLA-A-1101,AQQRETATK	0.8869	0.5266	immunogenic neoantigen		0.784119
		HLA-A-1101,LDPAPNPPH	0.8139	0.6336	immunogenic neoantigen		0.813706
		HLA-B-3501,ETATKVYDM	0.7004	0.6591	immunogenic neoantigen		0.943409
		HLA-B-3501,TATKVYDML	0.6158	0.579	immunogenic neoantigen		0.940707
		HLA-B-3501,ENLLGKQID	0.6906	0.7517	immunogenic neoantigen		0.939694
		HLA-B-3501,DHLFISNLP	0.5629	0.8478	immunogenic neoantigen		0.924432
		HLA-B-3501,NLPEIVVEL	0.9632	0.5188	immunogenic neoantigen		0.924418
		HLA-B-3501,LDPAPNPPH	0.9707	0.6067	immunogenic neoantigen		0.889144
		HLA-B-3501,DPAPNPPHF	0.9909	0.7359	immunogenic neoantigen		0.896353
		HLA-B-3501,APNPPHFPS	0.7894	0.7936	immunogenic neoantigen		0.904773
		HLA-B-3501,PNPPHFPSH	0.8533	0.7414	immunogenic neoantigen		0.903854
		HLA-B-3501,NPPHFPSHV	0.7606	0.6007	immunogenic neoantigen		0.909505
		HLA-B-3501,PPHFPSHVI	0.5877	0.5383	immunogenic neoantigen		0.931498
		HLA-B-3501,FPSHVIKAT	0.956	0.6352	immunogenic neoantigen		0.942339
		HLA-B-3501,HVIKATFAY	0.9974	0.5721	immunogenic neoantigen		0.95334
ATM Y2129C	YLKGLDYENKDWCPELEELHYQAAWRNMQWDHCTSVSKEVEGTSYHESLCNALQSLRDREFSTFYESLKYARVKEVEEMCKRSLESVYSLYPTLSRLQA	Data	MHC binding	TCR reactivity	Interpretation		Neodb Immunogenicity
		HLA-B-3501,QAAWRNMQW	0.9058	0.8343	immunogenic neoantigen		0.941743
		HLA-B-3501,SVYSLYPTL	0.7219	0.6543	immunogenic neoantigen		0.924481
		HLA-A-1101,SVYSLYPTL	0.5515	0.5659	immunogenic neoantigen		0.712956

## Sheet: EC BRCA1 DeepNeo
Gene	Sequence	Neoantigen Analysis
BRCA1 E1258D	LESSEENLSSEDEELPCFQHLLFGKVNNIPSQSTRHSTVATECLSKNTEDNLLSLKNSLNDCSNQVILAKASQEHHLSEETKCSASLFSSQCSELEDLT	Data	MHC binding	TCR reactivity	Interpretation		Neodb Immunogenicity
		HLA-B-3501,LPCFQHLLF	0.9506	0.6196	immunogenic neoantigen		0.919757
		HLA-B-3501,NIPSQSTRH	0.7439	0.748	immunogenic neoantigen		0.93187
		HLA-B-3501,LAKASQEHH	0.6634	0.7104	immunogenic neoantigen		0.935692
		HLA-A-1101,NIPSQSTRH	0.6513	0.6984	immunogenic neoantigen		0.797799
		HLA-A-1101,KVNNIPSQS	0.6834	0.5474	immunogenic neoantigen		0.791863
		HLA-B-3501,VNNIPSQST	0.5461	0.625	immunogenic neoantigen		0.917887
		HLA-B-3501,NQVILAKAS	0.5098	0.565	immunogenic neoantigen		0.934207

## Sheet: EC BRCA2 DeepNeo
Gene	Sequence	Neoantigen Analysis
BRCA2 A1393V	NDTVCIHKDETDLLFTDQHNICLKLSGQFMKEGNTQIKEDLSDLTFLEVVKAQEACHGNTSNKEQLTATKTEQNIKDFETSDTFFQTASGKNISVAKES	Data	MHC binding	TCR reactivity	Interpretation		Neodb Immunogenicity
		HLA-B-3501,DTFFQTASG	0.5092	0.8407	immunogenic neoantigen		0.937988
		HLA-B-3501,EQLTATKTE	0.5472	0.6424	immunogenic neoantigen		0.935067
BRCA2 A1439T	LEVAKAQEACHGNTSNKEQLTATKTEQNIKDFETSDTFFQTASGKNISVTKESFNKIVNFFDQKPEELHNFSLNSELHSDIRKNKMDILSYEETDIVKH	Data	MHC binding	TCR reactivity	Interpretation		Neodb Immunogenicity
		HLA-B-3501,DTFFQTASG	0.5092	0.8407	immunogenic neoantigen		0.937988
		HLA-B-3501,EQLTATKTE	0.5472	0.6424	immunogenic neoantigen		0.935067
		HLA-A-1101,NKMDILSYE	0.5771	0.5343	immunogenic neoantigen		0.788311
BRCA2 E443D	EWSQLTLSGLNGAQMEKIPLLHISSCDQNISEKDLLDTENKRKKDFLTSDNSLPRISSLPKSEKPLNEETVVNKRDEEQHLESHTDCILAVKQAISGTS	Data	MHC binding	TCR reactivity	Interpretation		Neodb Immunogenicity
		HLA-A-1101,GLNGAQMEK	0.9724	0.6082	immunogenic neoantigen		0.785028
		HLA-B-3501,PKSEKPLNE	0.8429	0.5433	immunogenic neoantigen		0.866579
		HLA-B-3501,PLNEETVVN	0.6601	0.676	immunogenic neoantigen		0.911467
		HLA-A-1101,PKSEKPLNE	0.8086	0.5429	immunogenic neoantigen		0.772854
		HLA-B-3501,CDQNISEKD	0.7313	0.5718	immunogenic neoantigen		0.909174
		HLA-B-3501,DNSLPRISS	0.6885	0.5128	immunogenic neoantigen		0.902147
BRCA2 E919K	ISKITVNPDSEELFSDNENNFVFQVANERNNLALGNTKELHETDLTCVNKPIFKNSTMVLYGDTGDKQATQVSIKKDLVYVLAEENKNSVKQHIKMTLG	Data	MHC binding	TCR reactivity	Interpretation		Neodb Immunogenicity
		HLA-B-3501,NSVKQHIKM	0.9437	0.56	immunogenic neoantigen		0.934612
		HLA-B-3501,TVNPDSEEL	0.9825	0.5173	immunogenic neoantigen		0.89108
		HLA-B-3501,KPIFKNSTM	0.8429	0.5615	immunogenic neoantigen		0.92253
		HLA-B-3501,LALGNTKEL	0.7895	0.5886	immunogenic neoantigen		0.944469
		HLA-B-3501,ALGNTKELH	0.6836	0.6701	immunogenic neoantigen		0.943536
		HLA-A-1101,VLYGDTGDK	0.6788	0.5654	immunogenic neoantigen		0.758197
		HLA-A-1101,ISKITVNPD	0.6448	0.5951	immunogenic neoantigen		0.803317
		HLA-A-1101,ALGNTKELH	0.5445	0.6471	immunogenic neoantigen		0.771061
		HLA-A-1101,PDSEELFSD	0.591	0.5184	immunogenic neoantigen		0.738056
BRCA2 F883L	LPPEKYMRVASPSRKVQFNQNTNLRVIQKNQEETTSISKITVNPDSEELLSDNENNFVFQVANERNNLALGNTKELHETDLTCVNEPIFKNSTMVLYGD	Data	MHC binding	TCR reactivity	Interpretation		Neodb Immunogenicity
		HLA-B-3501,EPIFKNSTM	0.951	0.5778	immunogenic neoantigen		0.927642
		HLA-B-3501,TVNPDSEEL	0.9825	0.5173	immunogenic neoantigen		0.89108
		HLA-B-3501,SISKITVNP	0.5598	0.8424	immunogenic neoantigen		0.937643
		HLA-B-3501,LALGNTKEL	0.7895	0.5886	immunogenic neoantigen		0.944469
		HLA-B-3501,ALGNTKELH	0.6836	0.6701	immunogenic neoantigen		0.943536
		HLA-A-1101,ISKITVNPD	0.6448	0.5951	immunogenic neoantigen		0.803317
		HLA-A-1101,RVASPSRKV	0.7252	0.5279	immunogenic neoantigen		0.761129
		HLA-A-1101,ALGNTKELH	0.5445	0.6471	immunogenic neoantigen		0.771061
BRCA2 L1521I	KNKMDILSYEETDIVKHKILKESVPVGTGNQLVTFQGQPERDEKIKEPTILGFHTASGKKVKIAKESLDKVKNLFDEKEQGTSEITSFSHQWAKTLKYR	Data	MHC binding	TCR reactivity	Interpretation		Neodb Immunogenicity
		HLA-A-1101,VTFQGQPER	0.9776	0.6112	immunogenic neoantigen		0.787413
		HLA-B-3501,VPVGTGNQL	0.9722	0.6138	immunogenic neoantigen		0.924392
		HLA-B-3501,EITSFSHQW	0.9833	0.5472	immunogenic neoantigen		0.951618
		HLA-A-1101,SHQWAKTLK	0.9593	0.5491	immunogenic neoantigen		0.809207
		HLA-A-1101,KIKEPTILG	0.7879	0.5246	immunogenic neoantigen		0.803825
		HLA-B-3501,HKILKESVP	0.5533	0.7065	immunogenic neoantigen		0.92427
		HLA-A-1101,SVPVGTGNQ	0.5388	0.6953	immunogenic neoantigen		0.779244
		HLA-A-1101,NKMDILSYE	0.5771	0.5343	immunogenic neoantigen		0.788311
BRCA2 L2688I	PKEFANRCLSPERVLLQLKYRYDTEIDRSRRSAIKKIMERDDTAAKTLVICVSDIISLSANISETSSNKTSSADTQKVAIIELTDGWYAVKAQLDPPLL	Data	MHC binding	TCR reactivity	Interpretation		Neodb Immunogenicity
		HLA-B-3501,SADTQKVAI	0.9784	0.5973	immunogenic neoantigen		0.934279
		HLA-B-3501,AIIELTDGW	0.8039	0.6279	immunogenic neoantigen		0.962762
		HLA-B-3501,SANISETSS	0.7246	0.6424	immunogenic neoantigen		0.945323
		HLA-A-1101,LSPERVLLQ	0.6868	0.6342	immunogenic neoantigen		0.79744
		HLA-B-3501,IISLSANIS	0.5472	0.662	immunogenic neoantigen		0.961589
		HLA-B-3501,LVICVSDII	0.5453	0.6152	immunogenic neoantigen		0.962215
BRCA2 N1277K	NVSTEALQKAVKLFSDIENISEETSAEVHPISLSSSKCHDSVVSMFKIEKHNDKTVSEKNNKCQLILQNNIEMTTGTFVEEITENYKRNTENEDNKYTA	Data	MHC binding	TCR reactivity	Interpretation		Neodb Immunogenicity
		HLA-B-3501,LILQNNIEM	0.8539	0.6452	immunogenic neoantigen		0.951084
		HLA-B-3501,EALQKAVKL	0.8852	0.6148	immunogenic neoantigen		0.921284
		HLA-B-3501,EVHPISLSS	0.6698	0.7762	immunogenic neoantigen		0.929992
		HLA-B-3501,NISEETSAE	0.7703	0.6335	immunogenic neoantigen		0.953841
		HLA-B-3501,NIEMTTGTF	0.6567	0.7097	immunogenic neoantigen		0.95284
		HLA-B-3501,TGTFVEEIT	0.5184	0.6995	immunogenic neoantigen		0.957676
		HLA-B-3501,CHDSVVSMF	0.5574	0.5962	immunogenic neoantigen		0.927753
		HLA-B-3501,SAEVHPISL	0.5016	0.5947	immunogenic neoantigen		0.938298
BRCA2 R1704I	YTNQSPYSVIENSALAFYTSCSRKTSVSQTSLLEAKKWLREGIFDGQPEIINTADYVGNYLYENNSNSTIAENDKNHLSEKQDTYLSNSSMSNSYSYHS	Data	MHC binding	TCR reactivity	Interpretation		Neodb Immunogenicity
		HLA-B-3501,NTADYVGNY	0.9609	0.5887	immunogenic neoantigen		0.941945
		HLA-B-3501,DTYLSNSSM	0.9521	0.5898	immunogenic neoantigen		0.927899
		HLA-B-3501,VIENSALAF	0.7641	0.5323	immunogenic neoantigen		0.949399
		HLA-B-3501,ENSALAFYT	0.5327	0.7185	immunogenic neoantigen		0.948837
		HLA-B-3501,YTNQSPYSV	0.6753	0.556	immunogenic neoantigen		0.91469
		HLA-A-1101,TADYVGNYL	0.5812	0.5489	immunogenic neoantigen		0.752981
BRCA2 R245I	SSLATPPTLSSTVLIVRNEEASETVFPHDTTANVKSYFSNHDESLKKNDIFIASVTDSENTNQREAASHGFGKTSGNSFKVNSCKDHIGKSMPNVLEDE	Data	MHC binding	TCR reactivity	Interpretation		Neodb Immunogenicity
		HLA-B-3501,EASETVFPH	0.8484	0.789	immunogenic neoantigen		0.931388
		HLA-B-3501,FPHDTTANV	0.9923	0.5645	immunogenic neoantigen		0.924591
		HLA-B-3501,EAASHGFGK	0.5615	0.7465	immunogenic neoantigen		0.943888
BRCA2 R2494Q	SKNKINDNEIHQFNKNNSNQAVAVTFTKCEEEPLDLITSLQNARDIQDMQIKKKQRQRVFPQPGSLYLAKTSTLPRISLKAAVGGQVPSACSHKQLYTY	Data	MHC binding	TCR reactivity	Interpretation		Neodb Immunogenicity
		HLA-A-1101,QVPSACSHK	0.9861	0.6626	immunogenic neoantigen		0.821708
		HLA-B-3501,SNQAVAVTF	0.9813	0.6058	immunogenic neoantigen		0.936469
		HLA-B-3501,FPQPGSLYL	0.995	0.5476	immunogenic neoantigen		0.930648
		HLA-B-3501,CSHKQLYTY	0.9557	0.5471	immunogenic neoantigen		0.933881
		HLA-A-1101,TLPRISLKA	0.7768	0.6122	immunogenic neoantigen		0.794737
		HLA-A-1101,RVFPQPGSL	0.5148	0.7933	immunogenic neoantigen		0.775629
		HLA-B-3501,QNARDIQDM	0.6333	0.5896	immunogenic neoantigen		0.936141
BRCA2 R2617I	FGKESLWTGKGIQLADGGWLIPSNDGKAGKEEFYRALCDTPGVDPKLISIIWVYNHYRWIIWKLAAMECAFPKEFANRCLSPERVLLQLKYRYDTEIDR	Data	MHC binding	TCR reactivity	Interpretation		Neodb Immunogenicity
		HLA-B-3501,WIIWKLAAM	0.7078	0.7714	immunogenic neoantigen		0.958908
		HLA-B-3501,YNHYRWIIW	0.9212	0.5062	immunogenic neoantigen		0.954671
		HLA-B-3501,DGKAGKEEF	0.9043	0.5014	immunogenic neoantigen		0.93493
		HLA-A-1101,LSPERVLLQ	0.6868	0.6342	immunogenic neoantigen		0.79744
BRCA2 R2896C	EEKEAAKYVEAQQKRLEALFTKIQEEFEEHEENTTKPYLPSRALTRQQVCALQDGAELYEAVKNAADPAYLEGYFSEEQLRALNNHRQMLNDKKQAQIQ	Data	MHC binding	TCR reactivity	Interpretation		Neodb Immunogenicity
		HLA-B-3501,ENTTKPYLP	0.8272	0.8327	immunogenic neoantigen		0.907669
		HLA-A-1101,TTKPYLPSR	0.9712	0.567	immunogenic neoantigen		0.764062
		HLA-A-1101,ENTTKPYLP	0.6653	0.798	immunogenic neoantigen		0.771541
		HLA-A-1101,KRLEALFTK	0.7582	0.5068	immunogenic neoantigen		0.787411
		HLA-A-1101,YLPSRALTR	0.5412	0.697	immunogenic neoantigen		0.757805
		HLA-B-3501,EKEAAKYVE	0.5101	0.6448	immunogenic neoantigen		0.925595
		HLA-A-1101,ALQDGAELY	0.5785	0.5177	immunogenic neoantigen		0.779614
		HLA-B-3501,DPAYLEGYF	0.583	0.5103	immunogenic neoantigen		0.935832
		HLA-B-3501,EAQQKRLEA	0.5035	0.5747	immunogenic neoantigen		0.926309
BRCA2 S1606Y	TSFSHQWAKTLKYREACKDLELACETIEITAAPKCKEMQNSLNNDKNLVYIETVVPPKLLSDNLCRQTENLKTSKSIFLKVKVHENVEKETAKSPATCY	Data	MHC binding	TCR reactivity	Interpretation		Neodb Immunogenicity
		HLA-B-3501,TAAPKCKEM	0.8852	0.8194	immunogenic neoantigen		0.925404
		HLA-B-3501,TAKSPATCY	0.8334	0.6937	immunogenic neoantigen		0.934119
		HLA-A-1101,SHQWAKTLK	0.9593	0.5491	immunogenic neoantigen		0.809207
		HLA-B-3501,EACKDLELA	0.8763	0.5583	immunogenic neoantigen		0.920394
		HLA-B-3501,YIETVVPPK	0.6134	0.6587	immunogenic neoantigen		0.922866

## Sheet: EC KMT2D DeepNeo
Gene	Sequence	Neoantigen Analysis
KMT2D A2657V	SPLRPPSVLPPPAPDGSLPYLSHGASQRSGITSPVEKREDPGTGMGSSLVTAELPGTQDPGMSGLSQTELEKQRQRQRLRELLIRQQIQRNTLRQEKET	Data	MHC binding	TCR reactivity	Interpretation		Neodb Immunogenicity
		HLA-A-1101,PSVLPPPAP	0.5423	0.8492	immunogenic neoantigen		0.807589
		HLA-A-1101,PAPDGSLPY	0.5539	0.505	immunogenic neoantigen		0.764601
		HLA-A-1101,DGSLPYLSH	0.7756	0.5023	immunogenic neoantigen		0.717999
		HLA-A-1101,SLPYLSHGA	0.5263	0.7022	immunogenic neoantigen		0.732577
		HLA-B-3501,SPLRPPSVL	0.9267	0.5121	immunogenic neoantigen		0.892888
		HLA-B-3501,PLRPPSVLP	0.5411	0.9012	immunogenic neoantigen		0.895307
		HLA-B-3501,PSVLPPPAP	0.7918	0.9132	immunogenic neoantigen		0.896422
		HLA-B-3501,PAPDGSLPY	0.8756	0.6472	immunogenic neoantigen		0.918886
		HLA-B-3501,APDGSLPYL	0.9377	0.5193	immunogenic neoantigen		0.925365
		HLA-B-3501,DGSLPYLSH	0.9287	0.6655	immunogenic neoantigen		0.922089
		HLA-B-3501,MGSSLVTAE	0.7229	0.7682	immunogenic neoantigen		0.939692
		HLA-B-3501,LPGTQDPGM	0.6034	0.7793	immunogenic neoantigen		0.929175
KMT2D D240H	RLYHFPCATASGSFLSMKTLQLLCPEHSEGAAYLEEARCAVCEGPGELCHLFFCTSCGHHYHGACLDTALTARKRAGWQCPECKVCQACRKPGNDSKML	Data	MHC binding	TCR reactivity	Interpretation		Neodb Immunogenicity
		HLA-B-3501,TASGSFLSM	0.9897	0.7842	immunogenic neoantigen		0.939014
		HLA-B-3501,GPGELCHLF	0.6751	0.726	immunogenic neoantigen		0.940933
		HLA-A-1101,CTSCGHHYH	0.8429	0.5441	immunogenic neoantigen		0.752646
		HLA-B-3501,CPECKVCQA	0.6961	0.6509	immunogenic neoantigen		0.896359
		HLA-A-1101,AGWQCPECK	0.6813	0.5711	immunogenic neoantigen		0.821091
		HLA-B-3501,HGACLDTAL	0.6845	0.5251	immunogenic neoantigen		0.946525
		HLA-B-3501,GAAYLEEAR	0.5476	0.5782	immunogenic neoantigen		0.954323
		HLA-B-3501,EGAAYLEEA	0.5564	0.5223	immunogenic neoantigen		0.955267
KMT2D G5041R	LLLTIQKGSGRQEDEREVAEFMEQLGTALRPDKVPRDMRRCCFCHEEGDRATDGPARLLNLDLDLWVHLNCALWSTEVYETQGGALMNVEVALHRGLLT	Data	MHC binding	TCR reactivity	Interpretation		Neodb Immunogenicity
		HLA-A-1101,ATDGPARLL	0.7851	0.6706	immunogenic neoantigen		0.765662
		HLA-A-1101,LMNVEVALH	0.7251	0.5127	immunogenic neoantigen		0.808071
		HLA-B-3501,EQLGTALRP	0.8271	0.8649	immunogenic neoantigen		0.932436
		HLA-B-3501,TALRPDKVP	0.5944	0.8733	immunogenic neoantigen		0.896827
		HLA-B-3501,RPDKVPRDM	0.5094	0.6688	immunogenic neoantigen		0.883231
		HLA-B-3501,TDGPARLLN	0.5736	0.6537	immunogenic neoantigen		0.927947
		HLA-B-3501,DGPARLLNL	0.8275	0.5769	immunogenic neoantigen		0.926092
		HLA-B-3501,LLNLDLDLW	0.837	0.5052	immunogenic neoantigen		0.93524
		HLA-B-3501,CALWSTEVY	0.9661	0.6925	immunogenic neoantigen		0.951044
		HLA-B-3501,GALMNVEVA	0.5824	0.6829	immunogenic neoantigen		0.935163
		HLA-B-3501,LMNVEVALH	0.5141	0.7771	immunogenic neoantigen		0.933634
KMT2D R4282Q	QSQAVRQTPPYQEPGTQTSPLQGLLGCQPQLGGFPGPQTGPLQELGAGPQPQGPPRLPAPPGALSTGPVLGPVHPTPPPSSPQEPKRPSQLPSPSSQLP	Data	MHC binding	TCR reactivity	Interpretation		Neodb Immunogenicity
		HLA-A-1101,AVRQTPPYQ	0.7896	0.7858	immunogenic neoantigen		0.803584
		HLA-A-1101,GPQPQGPPR	0.5235	0.751	immunogenic neoantigen		0.81763
		HLA-A-1101,QGPPRLPAP	0.5139	0.9293	immunogenic neoantigen		0.809764
		HLA-A-1101,HPTPPPSSP	0.6639	0.8711	immunogenic neoantigen		0.799278
		HLA-A-1101,PSSPQEPKR	0.5471	0.5238	immunogenic neoantigen		0.79626
		HLA-A-1101,QLPSPSSQL	0.8198	0.7179	immunogenic neoantigen		0.780504
		HLA-B-3501,QAVRQTPPY	0.9913	0.7408	immunogenic neoantigen		0.919068
		HLA-B-3501,EPGTQTSPL	0.5472	0.5103	immunogenic neoantigen		0.925661
		HLA-B-3501,PGTQTSPLQ	0.5467	0.6911	immunogenic neoantigen		0.928546
		HLA-B-3501,FPGPQTGPL	0.9405	0.6718	immunogenic neoantigen		0.93017
		HLA-B-3501,GPQPQGPPR	0.9011	0.755	immunogenic neoantigen		0.915406
		HLA-B-3501,QPQGPPRLP	0.9293	0.9161	immunogenic neoantigen		0.918809
		HLA-B-3501,QGPPRLPAP	0.556	0.9381	immunogenic neoantigen		0.920742
		HLA-B-3501,GPPRLPAPP	0.5422	0.9206	immunogenic neoantigen		0.917668
		HLA-B-3501,PPRLPAPPG	0.6228	0.8508	immunogenic neoantigen		0.917671
		HLA-B-3501,LPAPPGALS	0.942	0.8301	immunogenic neoantigen		0.928833
		HLA-B-3501,GALSTGPVL	0.6496	0.7394	immunogenic neoantigen		0.935932
		HLA-B-3501,TGPVLGPVH	0.6256	0.8536	immunogenic neoantigen		0.928432
		HLA-B-3501,LGPVHPTPP	0.8842	0.9237	immunogenic neoantigen		0.927006
		HLA-B-3501,GPVHPTPPP	0.9618	0.9062	immunogenic neoantigen		0.922276
		HLA-B-3501,PVHPTPPPS	0.7707	0.8593	immunogenic neoantigen		0.910477
		HLA-B-3501,HPTPPPSSP	0.987	0.9198	immunogenic neoantigen		0.904175
		HLA-B-3501,SPQEPKRPS	0.5895	0.5473	immunogenic neoantigen		0.873829
		HLA-B-3501,EPKRPSQLP	0.8566	0.8463	immunogenic neoantigen		0.879436
		HLA-B-3501,RPSQLPSPS	0.5263	0.7706	immunogenic neoantigen		0.879046
		HLA-B-3501,LPSPSSQLP	0.9835	0.8752	immunogenic neoantigen		0.881833
KMT2D R5031H	WKGVRWKRLRLLLTIQKGSGRQEDEREVAEFMEQLGTALRPDKVPRDMRHCCFCHEEGDGATDGPARLLNLDLDLWVHLNCALWSTEVYETQGGALMNV	Data	MHC binding	TCR reactivity	Interpretation		Neodb Immunogenicity
		HLA-B-3501,EQLGTALRP	0.8271	0.8649	immunogenic neoantigen		0.932436
		HLA-B-3501,CALWSTEVY	0.9661	0.6925	immunogenic neoantigen		0.951044
		HLA-B-3501,DGATDGPAR	0.8096	0.68	immunogenic neoantigen		0.92227
		HLA-A-1101,ATDGPARLL	0.7851	0.6706	immunogenic neoantigen		0.765662
		HLA-B-3501,TALRPDKVP	0.5944	0.8733	immunogenic neoantigen		0.896827
		HLA-B-3501,DGPARLLNL	0.8275	0.5769	immunogenic neoantigen		0.926092
		HLA-B-3501,LLNLDLDLW	0.837	0.5052	immunogenic neoantigen		0.93524
		HLA-B-3501,TDGPARLLN	0.5736	0.6537	immunogenic neoantigen		0.927947
		HLA-B-3501,RPDKVPRDM	0.5094	0.6688	immunogenic neoantigen		0.883231
KMT2D R5351W	LRIAESLPGVESCQNYLFRYGRHPLMELPLMINPTGCARSEPKILTHYKWPHTLNSTSMSKAYQSTFTGETNTPYSKQFVHSKSSQYRRLRTEWKNNVY	Data	MHC binding	TCR reactivity	Interpretation		Neodb Immunogenicity
		HLA-B-3501,HPLMELPLM	0.994	0.7118	immunogenic neoantigen		0.918344
		HLA-B-3501,WPHTLNSTS	0.8046	0.8029	immunogenic neoantigen		0.933082
		HLA-A-1101,MINPTGCAR	0.8725	0.7339	immunogenic neoantigen		0.779375
		HLA-B-3501,TPYSKQFVH	0.891	0.6334	immunogenic neoantigen		0.918666
		HLA-B-3501,LPLMINPTG	0.5922	0.8647	immunogenic neoantigen		0.944724
		HLA-B-3501,THYKWPHTL	0.6814	0.7284	immunogenic neoantigen		0.935022
		HLA-B-3501,MSKAYQSTF	0.7341	0.5707	immunogenic neoantigen		0.934539
		HLA-B-3501,MINPTGCAR	0.5246	0.7975	immunogenic neoantigen		0.946895
		HLA-B-3501,SMSKAYQST	0.5	0.8066	immunogenic neoantigen		0.933857
		HLA-A-1101,RSEPKILTH	0.6053	0.5845	immunogenic neoantigen		0.799626
KMT2D V1670I	PGEAGLEGSEPSDALGPDDKKDGDLDTDELLKGEGGVEHMECEIKLEGPISPDVEPGKEETEESKKRKRKPYRPGIGGFMVRQRKSHTRTKKGPAAQAE	Data	MHC binding	TCR reactivity	Interpretation		Neodb Immunogenicity
		HLA-B-3501,LKGEGGVEH	0.6276	0.7825	immunogenic neoantigen		0.937622
		HLA-B-3501,GGVEHMECE	0.7263	0.6695	immunogenic neoantigen		0.932358
		HLA-A-1101,EGPISPDVE	0.6133	0.7356	immunogenic neoantigen		0.758594
		HLA-B-3501,EGPISPDVE	0.555	0.723	immunogenic neoantigen		0.914683
KMT2D V5301M	DLVFTDASPQAVWNRIIEPVAAMRKEADMLRLFPEYLKGEELFGLTVHAMLRIAESLPGVESCQNYLFRYGRHPLMELPLMINPTGCARSEPKILTHYK	Data	MHC binding	TCR reactivity	Interpretation		Neodb Immunogenicity
		HLA-A-1101,FTDASPQAV	0.6885	0.5604	immunogenic neoantigen		0.780767
		HLA-A-1101,MINPTGCAR	0.8725	0.7339	immunogenic neoantigen		0.779375
		HLA-A-1101,RSEPKILTH	0.6053	0.5845	immunogenic neoantigen		0.799626
		HLA-B-3501,DASPQAVWN	0.6224	0.8697	immunogenic neoantigen		0.913439
		HLA-B-3501,RIIEPVAAM	0.7625	0.7236	immunogenic neoantigen		0.945168
		HLA-B-3501,EADMLRLFP	0.5186	0.8971	immunogenic neoantigen		0.900353
		HLA-B-3501,DMLRLFPEY	0.9373	0.6334	immunogenic neoantigen		0.887764
		HLA-B-3501,FPEYLKGEE	0.5022	0.6655	immunogenic neoantigen		0.934278
		HLA-B-3501,ELFGLTVHA	0.5785	0.6434	immunogenic neoantigen		0.944752
		HLA-B-3501,LFGLTVHAM	0.8369	0.7541	immunogenic neoantigen		0.940039
		HLA-B-3501,HPLMELPLM	0.994	0.7118	immunogenic neoantigen		0.918344
		HLA-B-3501,LPLMINPTG	0.5922	0.8647	immunogenic neoantigen		0.944724
		HLA-B-3501,MINPTGCAR	0.5246	0.7975	immunogenic neoantigen		0.946895

## Sheet: EC KRAS DeepNeo
Gene	Sequence	Neoantigen Analysis
KRAS A59T	GAGGVGKSALTIQLIQNHFVDEYDPTIEDSYRKQVVIDGETCLLDILDTTGQEEYSAMRDQYMRTGEGFLCVFAINNTKSFEDIHHYREQIKRVKDSED	Data	MHC binding	TCR reactivity	Interpretation		Neodb Immunogenicity
		HLA-A-1101,SAMRDQYMR	0.9568	0.6075	immunogenic neoantigen		0.762175
		HLA-B-3501,EGFLCVFAI	0.8274	0.6441	immunogenic neoantigen		0.954366
		HLA-B-3501,TGQEEYSAM	0.7751	0.6775	immunogenic neoantigen		0.938677
		HLA-B-3501,FAINNTKSF	0.9685	0.5385	immunogenic neoantigen		0.939075
		HLA-B-3501,DQYMRTGEG	0.5032	0.8389	immunogenic neoantigen		0.931009
		HLA-B-3501,QNHFVDEYD	0.554	0.732	immunogenic neoantigen		0.932308
		HLA-B-3501,FVDEYDPTI	0.5425	0.5674	immunogenic neoantigen		0.914582
KRAS G12D	MTEYKLVVVGAGGVGKSALTIQLIQNHFVDEYDPTIEDSYRKQVVIDGETCLLDILDTADQEEYSAMRDQYMRTGEGFLCVFAINNTKSFEDIHHYREQ	Data	MHC binding	TCR reactivity	Interpretation		Neodb Immunogenicity
		HLA-A-1101,SAMRDQYMR	0.9568	0.6075	immunogenic neoantigen		0.762175
		HLA-B-3501,EGFLCVFAI	0.8274	0.6441	immunogenic neoantigen		0.954366
		HLA-B-3501,FAINNTKSF	0.9685	0.5385	immunogenic neoantigen		0.939075
		HLA-A-1101,VVGAGGVGK	0.9641	0.5096	immunogenic neoantigen		0.761817
		HLA-B-3501,DQYMRTGEG	0.5032	0.8389	immunogenic neoantigen		0.931009
		HLA-B-3501,QNHFVDEYD	0.554	0.732	immunogenic neoantigen		0.932308
		HLA-B-3501,FVDEYDPTI	0.5425	0.5674	immunogenic neoantigen		0.914582

## Sheet: EC LRP1B DeepNeo
Gene	Sequence	Neoantigen Analysis
LRP1B D2068N	PCIGKARLDGSEKVVLVSMGIAWPNGISIDYEENKLYWCDARTDKIERINLETGGNREMVLSGSNVDMFSVAVFGAYIYWSDRAHANGSVRRGHKNDAT	Data	MHC binding	TCR reactivity	Interpretation		Neodb Immunogenicity
		HLA-A-1101,KARLDGSEK	0.7508	0.5138	immunogenic neoantigen		0.754559
		HLA-B-3501,VLVSMGIAW	0.524	0.6767	immunogenic neoantigen		0.945783
		HLA-B-3501,MGIAWPNGI	0.6429	0.7744	immunogenic neoantigen		0.957184
		HLA-B-3501,WPNGISIDY	0.9983	0.5631	immunogenic neoantigen		0.947854
		HLA-B-3501,NGISIDYEE	0.6234	0.5537	immunogenic neoantigen		0.948861
		HLA-B-3501,DARTDKIER	0.9677	0.5391	immunogenic neoantigen		0.926313
		HLA-B-3501,NVDMFSVAV	0.9335	0.5676	immunogenic neoantigen		0.918895
		HLA-B-3501,FSVAVFGAY	0.9492	0.6094	immunogenic neoantigen		0.941479
		HLA-B-3501,VAVFGAYIY	0.9483	0.7642	immunogenic neoantigen		0.956168
		HLA-B-3501,AVFGAYIYW	0.8652	0.7631	immunogenic neoantigen		0.957851
		HLA-B-3501,HANGSVRRG	0.8561	0.8275	immunogenic neoantigen		0.9252
LRP1B D3807Y	KARPCKKDEFACSNKKCIPMDLQCDRLDDCGDGSDEQGCRIAPTEYTCEYNVNPCGDDAYCNQIKTSVFCRCKPGFQRNMKNRQCEDLNECLVFGTCSH	Data	MHC binding	TCR reactivity	Interpretation		Neodb Immunogenicity
		HLA-B-3501,APTEYTCEY	0.9856	0.6241	immunogenic neoantigen		0.940704
		HLA-B-3501,CSNKKCIPM	0.8945	0.6516	immunogenic neoantigen		0.891854
		HLA-B-3501,IPMDLQCDR	0.5375	0.6623	immunogenic neoantigen		0.913636
LRP1B E1123K	DGEKDCEDGSDEKGCNGTIRLCDHKTKFSCWSTGRCINKAWVCDGDIDCKDQSDEDDCDSFLCGPPKHPCANDTSVCLQPEKLCNGKKDCPDGSDEGYL	Data	MHC binding	TCR reactivity	Interpretation		Neodb Immunogenicity
		HLA-A-1101,SFLCGPPKH	0.5766	0.6187	immunogenic neoantigen		0.777597
		HLA-A-1101,WSTGRCINK	0.5552	0.5914	immunogenic neoantigen		0.772011
		HLA-B-3501,SVCLQPEKL	0.5184	0.5798	immunogenic neoantigen		0.887536
LRP1B E3024D	GFPCSQQCINTYGTYKCLCTDGYEIQPDNPNGCKSLSDEEPFLILADHHDIRKISTDGSNYTLLKQGLNNVIAIDFDYREEFIYWIDSSRPNGSRINRM	Data	MHC binding	TCR reactivity	Interpretation		Neodb Immunogenicity
		HLA-B-3501,QCINTYGTY	0.7547	0.8946	immunogenic neoantigen		0.957169
		HLA-B-3501,EPFLILADH	0.8195	0.7064	immunogenic neoantigen		0.931528
		HLA-B-3501,PFLILADHH	0.5643	0.6551	immunogenic neoantigen		0.937826
		HLA-B-3501,QGLNNVIAI	0.5903	0.6077	immunogenic neoantigen		0.951735
		HLA-B-3501,DNPNGCKSL	0.6746	0.5245	immunogenic neoantigen		0.896728
		HLA-B-3501,CSQQCINTY	0.65	0.5319	immunogenic neoantigen		0.951204
		HLA-A-1101,STDGSNYTL	0.6502	0.5204	immunogenic neoantigen		0.731606
		HLA-B-3501,HHDIRKIST	0.5337	0.6083	immunogenic neoantigen		0.950544
LRP1B E4596D	KGPLTAGPTNYSNPVYAKLYMDGQNCRNSLGSVDERKELLPKKIEIGIRDTVA	Data	MHC binding	TCR reactivity	Interpretation		Neodb Immunogenicity
		HLA-B-3501,NPVYAKLYM	0.9472	0.6774	immunogenic neoantigen		0.916116
		HLA-A-1101,NSLGSVDER	0.6471	0.5537	immunogenic neoantigen		0.713907
LRP1B F1575C	QAPNPCAANDGKGPCSHMCLINHNRSAACACPHLMKLSSDKKTCYEMKKCLLYARRSEIRGVDIDNPYFNFITAFTVPDIDDVTVIDFDASEERLYWTD	Data	MHC binding	TCR reactivity	Interpretation		Neodb Immunogenicity
		HLA-A-1101,RSAACACPH	0.7283	0.6253	immunogenic neoantigen		0.835731
		HLA-A-1101,ACACPHLMK	0.8219	0.7083	immunogenic neoantigen		0.842796
		HLA-B-3501,DGKGPCSHM	0.813	0.8056	immunogenic neoantigen		0.919494
		HLA-B-3501,SAACACPHL	0.8525	0.8417	immunogenic neoantigen		0.930281
		HLA-B-3501,AACACPHLM	0.9526	0.8801	immunogenic neoantigen		0.934166
		HLA-B-3501,CPHLMKLSS	0.8594	0.7348	immunogenic neoantigen		0.909758
		HLA-B-3501,YARRSEIRG	0.5733	0.7653	immunogenic neoantigen		0.952949
		HLA-B-3501,NPYFNFITA	0.9633	0.6115	immunogenic neoantigen		0.938026
		HLA-B-3501,FNFITAFTV	0.7288	0.5059	immunogenic neoantigen		0.955518
		HLA-B-3501,DDVTVIDFD	0.5664	0.6153	immunogenic neoantigen		0.924991
		HLA-B-3501,DASEERLYW	0.9838	0.5367	immunogenic neoantigen		0.940704
LRP1B G2127E	VLSGSNVDMFSVAVFGAYIYWSDRAHANGSVRRGHKNDATETITMRTGLEVNLKEVKIFNRVREKGTNVCARDNGGCKQLCLYRGNSRRTCACAHGYLA	Data	MHC binding	TCR reactivity	Interpretation		Neodb Immunogenicity
		HLA-B-3501,VAVFGAYIY	0.9483	0.7642	immunogenic neoantigen		0.956168
		HLA-B-3501,HANGSVRRG	0.8561	0.8275	immunogenic neoantigen		0.9252
		HLA-B-3501,AVFGAYIYW	0.8652	0.7631	immunogenic neoantigen		0.957851
		HLA-B-3501,FSVAVFGAY	0.9492	0.6094	immunogenic neoantigen		0.941479
		HLA-B-3501,NVDMFSVAV	0.9335	0.5676	immunogenic neoantigen		0.918895
		HLA-B-3501,RTCACAHGY	0.781	0.6648	immunogenic neoantigen		0.94682
		HLA-B-3501,CACAHGYLA	0.5751	0.7875	immunogenic neoantigen		0.94799
		HLA-A-1101,ITMRTGLEV	0.6954	0.5366	immunogenic neoantigen		0.770565
		HLA-B-3501,HKNDATETI	0.6463	0.5221	immunogenic neoantigen		0.94595
		HLA-B-3501,DATETITMR	0.5009	0.6337	immunogenic neoantigen		0.948525
LRP1B K2815E	FSCQGSRACVPRHWLCDGERDCPDGSDELSTAGCAPNNTCDENAFMCHNEVCIPKQFVCDHDDDCGDGSDESPQCGYRQCGTEEFSCADGRCLLNTQWQ	Data	MHC binding	TCR reactivity	Interpretation		Neodb Immunogenicity
		HLA-B-3501,DCPDGSDEL	0.7145	0.8715	immunogenic neoantigen		0.89997
		HLA-B-3501,SCADGRCLL	0.6272	0.8847	immunogenic neoantigen		0.935459
		HLA-B-3501,NAFMCHNEV	0.7951	0.6783	immunogenic neoantigen		0.935799
LRP1B K3405N	RCQPGRFQCGTGLCALPAFICDGENDCGDNSDELNCDTHVCLSGQFKCTNNQKCIPVNLRCNGQDDCGDEEDERDCPENSCSPDYFQCKTTKHCISKLW	Data	MHC binding	TCR reactivity	Interpretation		Neodb Immunogenicity
		HLA-B-3501,TGLCALPAF	0.9205	0.7744	immunogenic neoantigen		0.948356
LRP1B L219I	RNTHGSYTCSCVEGYLMQPDNRSCKAKIEPTDRPPILLIANFETIEVFYINGSKMATLSSVNGNEIHTLDFIYNEDMICWIESRESSNQLKCIQITKAG	Data	MHC binding	TCR reactivity	Interpretation		Neodb Immunogenicity
		HLA-B-3501,EPTDRPPIL	0.984	0.6037	immunogenic neoantigen		0.902766
		HLA-B-3501,YTCSCVEGY	0.9388	0.5117	immunogenic neoantigen		0.94687
		HLA-B-3501,EIHTLDFIY	0.9438	0.5019	immunogenic neoantigen		0.963742
		HLA-B-3501,YINGSKMAT	0.5935	0.7952	immunogenic neoantigen		0.948506
		HLA-B-3501,SVNGNEIHT	0.6246	0.6765	immunogenic neoantigen		0.947019
		HLA-B-3501,IANFETIEV	0.6103	0.5762	immunogenic neoantigen		0.96352
		HLA-B-3501,DMICWIESR	0.513	0.6084	immunogenic neoantigen		0.947528
LRP1B L2442I	DGSQRHVIVKSGPGTFLSLAVYDNYIFWSDWGRRAILRSNKYTGGDTKIIRSDIPHQPMGIIAVANDTNSCELSPCALLNGGCHDLCLLTPNGRVNCSC	Data	MHC binding	TCR reactivity	Interpretation		Neodb Immunogenicity
		HLA-B-3501,LAVYDNYIF	0.9017	0.7258	immunogenic neoantigen		0.949876
		HLA-B-3501,IPHQPMGII	0.9163	0.6837	immunogenic neoantigen		0.959591
		HLA-B-3501,DIPHQPMGI	0.8109	0.7597	immunogenic neoantigen		0.94666
		HLA-B-3501,QPMGIIAVA	0.9724	0.6231	immunogenic neoantigen		0.953078
		HLA-A-1101,SGPGTFLSL	0.9078	0.6369	immunogenic neoantigen		0.747229
		HLA-B-3501,AVYDNYIFW	0.8662	0.6356	immunogenic neoantigen		0.951429
		HLA-B-3501,DGSQRHVIV	0.9423	0.5164	immunogenic neoantigen		0.932697
		HLA-A-1101,YIFWSDWGR	0.7942	0.5583	immunogenic neoantigen		0.753857
		HLA-B-3501,SGPGTFLSL	0.7217	0.6116	immunogenic neoantigen		0.941419
		HLA-B-3501,HQPMGIIAV	0.6007	0.5235	immunogenic neoantigen		0.951415
LRP1B N521K	SHACEVDPYGMPGGCSHICLLSSSYKTRTCRCRTGFNLGSDGRSCKRPKKELFLFYGKGRPGIVRGMDLNTKIADEYMIPIENLVNPRALDFHAETNYI	Data	MHC binding	TCR reactivity	Interpretation		Neodb Immunogenicity
		HLA-B-3501,YGMPGGCSH	0.8643	0.9142	immunogenic neoantigen		0.929963
		HLA-B-3501,IPIENLVNP	0.8457	0.8572	immunogenic neoantigen		0.92597
		HLA-A-1101,GMPGGCSHI	0.8654	0.6994	immunogenic neoantigen		0.78143
		HLA-B-3501,GMPGGCSHI	0.6119	0.852	immunogenic neoantigen		0.941952
		HLA-B-3501,HICLLSSSY	0.9316	0.5428	immunogenic neoantigen		0.955437
		HLA-B-3501,IADEYMIPI	0.8302	0.5681	immunogenic neoantigen		0.94209
		HLA-B-3501,ADEYMIPIE	0.7874	0.5616	immunogenic neoantigen		0.92985
LRP1B R137I	NKCVHLSQLCNGVLDCPDGYDEGVHCQELLSNCQQLNCQYKCTMVRNSTICYCEDGFEITEDGRSCKDQDECAVYGTCSQTCRNTHGSYTCSCVEGYLM	Data	MHC binding	TCR reactivity	Interpretation		Neodb Immunogenicity
		HLA-B-3501,NCQQLNCQY	0.7667	0.9016	immunogenic neoantigen		0.931832
		HLA-B-3501,LNCQYKCTM	0.8446	0.7518	immunogenic neoantigen		0.925675
		HLA-B-3501,YDEGVHCQE	0.9159	0.5929	immunogenic neoantigen		0.929632
		HLA-B-3501,MVRNSTICY	0.9697	0.5396	immunogenic neoantigen		0.943348
		HLA-B-3501,TCRNTHGSY	0.5398	0.8918	immunogenic neoantigen		0.945106
		HLA-B-3501,YTCSCVEGY	0.9388	0.5117	immunogenic neoantigen		0.94687
LRP1B R2025C	LIEVARLNGSFRYVIISQGLDQPRSIAVHPEKGLLFWTEWGQMPCIGKACLDGSEKVVLVSMGIAWPNGISIDYEENKLYWCDARTDKIERIDLETGGN	Data	MHC binding	TCR reactivity	Interpretation		Neodb Immunogenicity
		HLA-A-1101,RLNGSFRYV	0.6576	0.5637	immunogenic neoantigen		0.704533
		HLA-A-1101,QGLDQPRSI	0.6029	0.6422	immunogenic neoantigen		0.771415
		HLA-B-3501,EVARLNGSF	0.5731	0.6687	immunogenic neoantigen		0.932707
		HLA-B-3501,NGSFRYVII	0.8111	0.5587	immunogenic neoantigen		0.949161
		HLA-B-3501,QGLDQPRSI	0.5486	0.673	immunogenic neoantigen		0.934162
		HLA-B-3501,DQPRSIAVH	0.9371	0.5842	immunogenic neoantigen		0.927249
		HLA-B-3501,QPRSIAVHP	0.8157	0.8904	immunogenic neoantigen		0.927966
		HLA-B-3501,SIAVHPEKG	0.8277	0.7957	immunogenic neoantigen		0.940676
		HLA-B-3501,AVHPEKGLL	0.6878	0.6772	immunogenic neoantigen		0.931483
		HLA-B-3501,EKGLLFWTE	0.5516	0.7681	immunogenic neoantigen		0.946702
		HLA-B-3501,MPCIGKACL	0.9278	0.5536	immunogenic neoantigen		0.944501
		HLA-B-3501,VLVSMGIAW	0.524	0.6767	immunogenic neoantigen		0.945783
		HLA-B-3501,MGIAWPNGI	0.6429	0.7744	immunogenic neoantigen		0.957184
		HLA-B-3501,WPNGISIDY	0.9983	0.5631	immunogenic neoantigen		0.947854
		HLA-B-3501,NGISIDYEE	0.6234	0.5537	immunogenic neoantigen		0.948861
		HLA-B-3501,DARTDKIER	0.9677	0.5391	immunogenic neoantigen		0.926313
LRP1B R2166I	TETITMRTGLGVNLKEVKIFNRVREKGTNVCARDNGGCKQLCLYRGNSRITCACAHGYLAEDGVTCLRHEGYLLYSGRTILKSIHLSDETNLNSPIRPY	Data	MHC binding	TCR reactivity	Interpretation		Neodb Immunogenicity
		HLA-B-3501,ITCACAHGY	0.9612	0.6241	immunogenic neoantigen		0.959715
		HLA-B-3501,CACAHGYLA	0.5751	0.7875	immunogenic neoantigen		0.94799
		HLA-A-1101,SDETNLNSP	0.557	0.6646	immunogenic neoantigen		0.746799
		HLA-B-3501,EGYLLYSGR	0.5644	0.6018	immunogenic neoantigen		0.945706
		HLA-A-1101,ETNLNSPIR	0.5614	0.5925	immunogenic neoantigen		0.773778
		HLA-A-1101,LKSIHLSDE	0.5731	0.5284	immunogenic neoantigen		0.797565
LRP1B R2240Q	YSGRTILKSIHLSDETNLNSPIRPYENPRYFKNVIALAFDYNQRRKGTNQIFYSDAHFGNIQLIKDNWEDRQVIVENVGSVEGLAYHRAWDTLYWTSST	Data	MHC binding	TCR reactivity	Interpretation		Neodb Immunogenicity
		HLA-A-1101,LKSIHLSDE	0.5731	0.5284	immunogenic neoantigen		0.797565
		HLA-A-1101,SDETNLNSP	0.557	0.6646	immunogenic neoantigen		0.746799
		HLA-A-1101,ETNLNSPIR	0.5614	0.5925	immunogenic neoantigen		0.773778
		HLA-A-1101,LNSPIRPYE	0.5859	0.6861	immunogenic neoantigen		0.758826
		HLA-A-1101,ALAFDYNQR	0.8751	0.5088	immunogenic neoantigen		0.777743
		HLA-A-1101,LAFDYNQRR	0.9256	0.5325	immunogenic neoantigen		0.770372
		HLA-B-3501,LNSPIRPYE	0.5853	0.6085	immunogenic neoantigen		0.91395
		HLA-B-3501,SPIRPYENP	0.661	0.8386	immunogenic neoantigen		0.903458
		HLA-B-3501,RPYENPRYF	0.9969	0.5827	immunogenic neoantigen		0.891057
		HLA-B-3501,NVIALAFDY	0.9825	0.6625	immunogenic neoantigen		0.950753
		HLA-B-3501,NQIFYSDAH	0.7476	0.6121	immunogenic neoantigen		0.949982
		HLA-B-3501,QIFYSDAHF	0.9278	0.5747	immunogenic neoantigen		0.95086
		HLA-B-3501,DAHFGNIQL	0.9624	0.6323	immunogenic neoantigen		0.945318
		HLA-B-3501,NIQLIKDNW	0.78	0.5074	immunogenic neoantigen		0.932759
		HLA-B-3501,EGLAYHRAW	0.7367	0.5847	immunogenic neoantigen		0.950771
LRP1B R2443C	GSQRHVIVKSGPGTFLSLAVYDNYIFWSDWGRRAILRSNKYTGGDTKILCSDIPHQPMGIIAVANDTNSCELSPCALLNGGCHDLCLLTPNGRVNCSCR	Data	MHC binding	TCR reactivity	Interpretation		Neodb Immunogenicity
		HLA-B-3501,LAVYDNYIF	0.9017	0.7258	immunogenic neoantigen		0.949876
		HLA-B-3501,IPHQPMGII	0.9163	0.6837	immunogenic neoantigen		0.959591
		HLA-B-3501,DIPHQPMGI	0.8109	0.7597	immunogenic neoantigen		0.94666
		HLA-B-3501,QPMGIIAVA	0.9724	0.6231	immunogenic neoantigen		0.953078
		HLA-A-1101,SGPGTFLSL	0.9078	0.6369	immunogenic neoantigen		0.747229
		HLA-B-3501,AVYDNYIFW	0.8662	0.6356	immunogenic neoantigen		0.951429
		HLA-A-1101,YIFWSDWGR	0.7942	0.5583	immunogenic neoantigen		0.753857
		HLA-B-3501,SGPGTFLSL	0.7217	0.6116	immunogenic neoantigen		0.941419
		HLA-B-3501,HQPMGIIAV	0.6007	0.5235	immunogenic neoantigen		0.951415
LRP1B R2563H	SEFECGNGECIDYQLTCDGIPHCKDKSDEKLLYCENRSCRRGFKPCYNRHCIPHGKLCDGENDCGDNSDELDCKVSTCATVEFRCADGTCIPRSARCNQ	Data	MHC binding	TCR reactivity	Interpretation		Neodb Immunogenicity
		HLA-B-3501,CGNGECIDY	0.8029	0.7406	immunogenic neoantigen		0.94857
		HLA-B-3501,VSTCATVEF	0.6633	0.6336	immunogenic neoantigen		0.95075
		HLA-A-1101,RGFKPCYNR	0.6288	0.6216	immunogenic neoantigen		0.746692
LRP1B R2777Q	SAQKCISKHWICDGEDDCGDGLDESDSICGAITCAADMFSCQGSRACVPQHWLCDGERDCPDGSDELSTAGCAPNNTCDENAFMCHNKVCIPKQFVCDH	Data	MHC binding	TCR reactivity	Interpretation		Neodb Immunogenicity
		HLA-B-3501,DCPDGSDEL	0.7145	0.8715	immunogenic neoantigen		0.89997
LRP1B R295Q	MICWIESRESSNQLKCIQITKAGGLTDEWTINILQSFHNVQQMAIDWLTQNLYFVDHVGDRIFVCNSNGSVCVTLIDLELHNPKAIAVDPIAGKLFFTD	Data	MHC binding	TCR reactivity	Interpretation		Neodb Immunogenicity
		HLA-B-3501,NVQQMAIDW	0.7955	0.7444	immunogenic neoantigen		0.947631
		HLA-B-3501,QSFHNVQQM	0.8462	0.6899	immunogenic neoantigen		0.932486
		HLA-B-3501,LHNPKAIAV	0.906	0.5588	immunogenic neoantigen		0.936903
		HLA-B-3501,FHNVQQMAI	0.8776	0.5697	immunogenic neoantigen		0.94992
		HLA-B-3501,WTINILQSF	0.7661	0.5112	immunogenic neoantigen		0.957596
		HLA-B-3501,KAGGLTDEW	0.5159	0.7549	immunogenic neoantigen		0.945686
		HLA-B-3501,NGSVCVTLI	0.6712	0.5747	immunogenic neoantigen		0.945884
LRP1B R306Q	NQLKCIQITKAGGLTDEWTINILQSFHNVQQMAIDWLTRNLYFVDHVGDQIFVCNSNGSVCVTLIDLELHNPKAIAVDPIAGKLFFTDYGNVAKVERCD	Data	MHC binding	TCR reactivity	Interpretation		Neodb Immunogenicity
		HLA-B-3501,NVQQMAIDW	0.7955	0.7444	immunogenic neoantigen		0.947631
		HLA-B-3501,QSFHNVQQM	0.8462	0.6899	immunogenic neoantigen		0.932486
		HLA-B-3501,LHNPKAIAV	0.906	0.5588	immunogenic neoantigen		0.936903
		HLA-B-3501,FHNVQQMAI	0.8776	0.5697	immunogenic neoantigen		0.94992
		HLA-B-3501,WTINILQSF	0.7661	0.5112	immunogenic neoantigen		0.957596
		HLA-B-3501,KAGGLTDEW	0.5159	0.7549	immunogenic neoantigen		0.945686
		HLA-B-3501,NGSVCVTLI	0.6712	0.5747	immunogenic neoantigen		0.945884
		HLA-B-3501,YGNVAKVER	0.6558	0.5808	immunogenic neoantigen		0.932649
		HLA-B-3501,DYGNVAKVE	0.5517	0.5791	immunogenic neoantigen		0.927266
LRP1B R3072I	HEIRKISTDGSNYTLLKQGLNNVIAIDFDYREEFIYWIDSSRPNGSRINIMCLNGSDIKVVHNTAVPNALAVDWIGKNLYWSDTEKRIIEVSKLNGLYP	Data	MHC binding	TCR reactivity	Interpretation		Neodb Immunogenicity
		HLA-B-3501,TAVPNALAV	0.9378	0.7644	immunogenic neoantigen		0.932602
		HLA-B-3501,VPNALAVDW	0.9889	0.6838	immunogenic neoantigen		0.914158
		HLA-B-3501,NGSDIKVVH	0.958	0.5771	immunogenic neoantigen		0.932336
		HLA-B-3501,RPNGSRINI	0.7829	0.531	immunogenic neoantigen		0.943481
		HLA-B-3501,QGLNNVIAI	0.5903	0.6077	immunogenic neoantigen		0.951735
		HLA-A-1101,STDGSNYTL	0.6502	0.5204	immunogenic neoantigen		0.731606
LRP1B R3323C	KHLCMINNGGCSHLCLLAPGKTHTCACPTNFYLAADNRTCLSNCTASQFCCKTDKCIPFWWKCDTVDDCGDGSDEPDDCPEFRCQPGRFQCGTGLCALP	Data	MHC binding	TCR reactivity	Interpretation		Neodb Immunogenicity
		HLA-B-3501,MINNGGCSH	0.9338	0.8716	immunogenic neoantigen		0.934479
		HLA-B-3501,HTCACPTNF	0.8443	0.7293	immunogenic neoantigen		0.933021
		HLA-B-3501,TCACPTNFY	0.6791	0.8583	immunogenic neoantigen		0.930136
		HLA-A-1101,MINNGGCSH	0.758	0.7291	immunogenic neoantigen		0.7609
		HLA-B-3501,CPTNFYLAA	0.9911	0.5119	immunogenic neoantigen		0.935673
		HLA-B-3501,LSNCTASQF	0.7454	0.5951	immunogenic neoantigen		0.940294
		HLA-A-1101,CLLAPGKTH	0.5901	0.5889	immunogenic neoantigen		0.804491
		HLA-B-3501,INNGGCSHL	0.5775	0.5775	immunogenic neoantigen		0.943173
		HLA-A-1101,NFYLAADNR	0.5181	0.5994	immunogenic neoantigen		0.770495
LRP1B R3727I	EFLCNNSLCKLHFWVCDGEDDCGDNSDEAPDMCVKFLCPSTRPHRCRNNIICLQSEQMCNGIDECGDNSDEDHCGGKLTYKARPCKKDEFACSNKKCIP	Data	MHC binding	TCR reactivity	Interpretation		Neodb Immunogenicity
		HLA-B-3501,EAPDMCVKF	0.9571	0.8465	immunogenic neoantigen		0.900728
		HLA-B-3501,DHCGGKLTY	0.9784	0.6079	immunogenic neoantigen		0.945141
		HLA-A-1101,EAPDMCVKF	0.7761	0.6554	immunogenic neoantigen		0.814627
		HLA-A-1101,LTYKARPCK	0.9619	0.5226	immunogenic neoantigen		0.81076
		HLA-B-3501,IICLQSEQM	0.7079	0.6945	immunogenic neoantigen		0.959706
		HLA-B-3501,CPSTRPHRC	0.5226	0.8715	immunogenic neoantigen		0.908684
LRP1B R3783Q	QMCNGIDECGDNSDEDHCGGKLTYKARPCKKDEFACSNKKCIPMDLQCDQLDDCGDGSDEQGCRIAPTEYTCEDNVNPCGDDAYCNQIKTSVFCRCKPG	Data	MHC binding	TCR reactivity	Interpretation		Neodb Immunogenicity
		HLA-B-3501,DHCGGKLTY	0.9784	0.6079	immunogenic neoantigen		0.945141
		HLA-B-3501,CSNKKCIPM	0.8945	0.6516	immunogenic neoantigen		0.891854
		HLA-A-1101,LTYKARPCK	0.9619	0.5226	immunogenic neoantigen		0.81076
LRP1B R3828C	LQCDRLDDCGDGSDEQGCRIAPTEYTCEDNVNPCGDDAYCNQIKTSVFCCCKPGFQRNMKNRQCEDLNECLVFGTCSHQCINVEGSYKCVCDQNFQERN	Data	MHC binding	TCR reactivity	Interpretation		Neodb Immunogenicity
		HLA-B-3501,QCINVEGSY	0.5034	0.8553	immunogenic neoantigen		0.939278
LRP1B R4573Q	IGGGPSAFKLPHTAPPIYLNSDLKGPLTAGPTNYSNPVYAKLYMDGQNCQNSLGSVDERKELLPKKIEIGIRETVA	Data	MHC binding	TCR reactivity	Interpretation		Neodb Immunogenicity
		HLA-A-1101,IGGGPSAFK	0.7796	0.5025	immunogenic neoantigen		0.767624
		HLA-A-1101,SAFKLPHTA	0.5555	0.7378	immunogenic neoantigen		0.793964
		HLA-A-1101,KLPHTAPPI	0.75	0.6562	immunogenic neoantigen		0.825209
		HLA-A-1101,TAPPIYLNS	0.9337	0.6911	immunogenic neoantigen		0.772893
		HLA-A-1101,NSLGSVDER	0.6471	0.5537	immunogenic neoantigen		0.713907
		HLA-B-3501,GPSAFKLPH	0.6135	0.61	immunogenic neoantigen		0.928644
		HLA-B-3501,PSAFKLPHT	0.6445	0.7005	immunogenic neoantigen		0.92473
		HLA-B-3501,SAFKLPHTA	0.8703	0.7607	immunogenic neoantigen		0.935653
		HLA-B-3501,KLPHTAPPI	0.6403	0.6907	immunogenic neoantigen		0.934166
		HLA-B-3501,LPHTAPPIY	0.996	0.773	immunogenic neoantigen		0.941754
		HLA-B-3501,TAPPIYLNS	0.671	0.8501	immunogenic neoantigen		0.936768
		HLA-B-3501,LKGPLTAGP	0.5658	0.9176	immunogenic neoantigen		0.932276
		HLA-B-3501,NPVYAKLYM	0.9472	0.6774	immunogenic neoantigen		0.916116
LRP1B S1739L	HGIDKPQCLAAHPVRGKLYWTDGNTINMANMDGSNSKILFQNQKEPVGLLIDYVENKLYWISSGNGTINRCNLDGGNLEVIESMKEELTKATALTIMDK	Data	MHC binding	TCR reactivity	Interpretation		Neodb Immunogenicity
		HLA-B-3501,AAHPVRGKL	0.7024	0.7901	immunogenic neoantigen		0.92933
		HLA-B-3501,EPVGLLIDY	0.9801	0.5608	immunogenic neoantigen		0.93746
		HLA-A-1101,SSGNGTINR	0.9109	0.5593	immunogenic neoantigen		0.751184
		HLA-B-3501,GNLEVIESM	0.9465	0.5217	immunogenic neoantigen		0.942481
		HLA-A-1101,LAAHPVRGK	0.9333	0.5026	immunogenic neoantigen		0.778816
		HLA-B-3501,DGGNLEVIE	0.6635	0.6309	immunogenic neoantigen		0.941753
		HLA-B-3501,NMDGSNSKI	0.6672	0.5146	immunogenic neoantigen		0.914814
		HLA-B-3501,VGLLIDYVE	0.5417	0.6008	immunogenic neoantigen		0.942405
		HLA-B-3501,EVIESMKEE	0.5143	0.5252	immunogenic neoantigen		0.939137
LRP1B S3915Y	KCVCDQNFQERNNTCIAEGSEDQVLYIANDTDILGFIYPFNYSGDHQQIYHIEHNSRITGMDVYYQRDMIIWSTQFNPGGIFYKRIHGREKRQANSGLI	Data	MHC binding	TCR reactivity	Interpretation		Neodb Immunogenicity
		HLA-B-3501,EDQVLYIAN	0.5719	0.5025	immunogenic neoantigen		0.948312
		HLA-B-3501,DILGFIYPF	0.9489	0.6034	immunogenic neoantigen		0.950724
		HLA-B-3501,LGFIYPFNY	0.8594	0.66	immunogenic neoantigen		0.945545
		HLA-B-3501,YPFNYSGDH	0.9634	0.8097	immunogenic neoantigen		0.91778
		HLA-B-3501,SGDHQQIYH	0.5571	0.5353	immunogenic neoantigen		0.947488
		HLA-B-3501,HQQIYHIEH	0.6751	0.5128	immunogenic neoantigen		0.964321
		HLA-B-3501,EHNSRITGM	0.6041	0.6674	immunogenic neoantigen		0.941897
		HLA-B-3501,DVYYQRDMI	0.8401	0.6623	immunogenic neoantigen		0.933707
		HLA-B-3501,DMIIWSTQF	0.8842	0.6709	immunogenic neoantigen		0.9578
		HLA-B-3501,TQFNPGGIF	0.8559	0.6731	immunogenic neoantigen		0.941408
		HLA-B-3501,QFNPGGIFY	0.8073	0.6422	immunogenic neoantigen		0.942121
		HLA-B-3501,NPGGIFYKR	0.5078	0.5519	immunogenic neoantigen		0.940252
LRP1B S65Y	PIARVLTVGADRDQQLCDPGEFLCHDHVTCVSQSWLCDGDPDCPDDSDEYLDTCPEEVEIKCPLNHIACLGTNKCVHLSQLCNGVLDCPDGYDEGVHCQ	Data	MHC binding	TCR reactivity	Interpretation		Neodb Immunogenicity
		HLA-B-3501,HVTCVSQSW	0.9913	0.6292	immunogenic neoantigen		0.940656
		HLA-B-3501,DCPDDSDEY	0.7121	0.8485	immunogenic neoantigen		0.870232
		HLA-B-3501,CPLNHIACL	0.9929	0.5029	immunogenic neoantigen		0.930377
		HLA-A-1101,RVLTVGADR	0.5597	0.6333	immunogenic neoantigen		0.760047

[truncated: 17 more sheets: EC PIK3CA DeepNeo, EC PTEN DeepNeo, EC RB1 DeepNeo, EC SETD2 DeepNeo, EC TP53 DeepNeo, CRC APC DeepNeo, CRC ARID1A DeepNeo, CRC ATM DeepNeo, CRC BRCA1 DeepNeo, CRC BRCA2 DeepNeo, CRC KMT2D DeepNeo, CRC LRP1B DeepNeo, CRC PIK3CA DeepNeo, CRC PTEN DeepNeo, CRC RB1 DeepNeo, CRC SETD2 DeepNeo, Sheet1]
